# Supplementary material for: Plasmodium falciparum Resistance to a Lead Benzoxaborole Due to Blocked Compound Activation and Altered Ubiquitination or Sumoylation
Source: mBio. 2020 Jan 28;11(1):e02640-19. doi: 10.1128/mBio.02640-19 (PMC6989105; doi:10.1128/mBio.02640-19)
Supplement: DATA SET S1 [file mBio.02640-19-sd001.xlsx]

## Sheet: A1
Score	contig	position	WT	CallWT	CallMut	WTnumReads	MutnumReads	WTPercentSNP	MutPercentSNP	Wtcoding	wtID	strand	Description	WT syn	WT change	Mut change	Splice	Index	aa Index	WT A	WT C	WT G	WT T	WT N	WT U	mut A	mut C	mut G	mut T	mut N	mut U
150	chr10	830615	T	N	C	24	15	0.875	1	Exon	PF3D7_1020600	+	conserved+Plasmodium+membrane+protein%2C+unknown+function	Non-syn	Ile->NNN	Non-syn	Ile->Thr	2788	929	0	3	0	0	21	0	0	15	0	0	0	0
66	chr10	248694	T	T	G	33	102	0.757576	0.647059	Exon	PF3D7_1005700	-	DnaJ+protein%2C+putative	N/A		Non-syn	Asn->His	1119	373	0	0	8	25	0	0	0	0	66	36	0	0
24	chr10	713528	T	G	A	19	35	0.631579	0.685714	Exon	PF3D7_1017800	-	conserved+Plasmodium+protein%2C+unknown+function	Non-syn	Lys->Asn	Non-syn	Lys->Asn	1130	376	7	0	12	0	0	0	24	1	10	0	0	0
19	chr10	439200	A	A	T	15	28	0.866667	0.678571	Exon	PF3D7_1011300	+	conserved+Plasmodium+membrane+protein%2C+unknown+function	N/A		Non-syn	Asn->Ile	754	251	13	0	0	2	0	0	9	0	0	19	0	0
15	chr10	439202	A	A	T	14	24	0.928571	0.625	Exon	PF3D7_1011300	+	conserved+Plasmodium+membrane+protein%2C+unknown+function	N/A		Non-syn	Asn->Tyr	756	252	13	0	0	1	0	0	9	0	0	15	0	0
36	chr10	1535076	A	A	G	10	57	0.8	0.631579	Exon	PF3D7_1038400	+	gametocyte-specific+protein+%28Pf11-1%29	N/A		Non-syn	Ile->Val	15942	5314	8	0	2	0	0	0	21	0	36	0	0	0
30	chr10	1075222	T	T	C	28	50	0.607143	0.6	Exon	PF3D7_1025500	-	conserved+Plasmodium+protein%2C+unknown+function	N/A		Non-syn	Asp->Gly	10708	3569	0	11	0	17	0	0	0	30	0	20	0	0
42	chr11	1256581	T	T	C	41	69	0.853659	0.608696	Exon	PF3D7_1132400	-	conserved+Plasmodium+membrane+protein%2C+unknown+function	N/A		Non-syn	Asn->Asp	3090	1030	0	6	0	35	0	0	0	42	0	27	0	0
20	chr11	1650714	G	G	A	19	28	0.631579	0.714286	Exon	PF3D7_1141100	+	conserved+Plasmodium+protein%2C+unknown+function	N/A		Non-syn	Ser->Asn	1393	464	7	0	12	0	0	0	20	0	8	0	0	0
18	chr12	949127	A	G	T	11	24	0.727273	0.75	Exon	PF3D7_1223500	-	conserved+Plasmodium+protein%2C+unknown+function	Non-syn	Ile->Thr	Non-syn	Ile->Asn	11842	3947	0	0	8	2	1	0	0	0	6	18	0	0
11	chr12	637154	T	T	G	16	16	0.9375	0.6875	Exon	PF3D7_1215700	-	conserved+Plasmodium+protein%2C+unknown+function	N/A		Non-syn	Asn->His	1725	575	0	0	1	15	0	0	0	0	11	5	0	0
38	chr12	1176090	T	T	C	16	59	0.6875	0.644068	Exon	PF3D7_1228800	-	conserved+Plasmodium+protein%2C+unknown+function	N/A		Non-syn	Asn->Asp	3096	1032	0	5	0	11	0	0	0	38	1	20	0	0
30	chr12	1176096	C	C	T	15	50	0.733333	0.6	Exon	PF3D7_1228800	-	conserved+Plasmodium+protein%2C+unknown+function	N/A		Non-syn	Asp->Asn	3090	1030	0	11	0	4	0	0	0	20	0	30	0	0
29	chr12	1754688	C	C	T	30	47	0.6	0.617021	Exon	PF3D7_1241200	-	conserved+Plasmodium+protein%2C+unknown+function	N/A		Non-syn	Gly->Asp	1114	371	0	18	0	12	0	0	0	18	0	29	0	0
33	chr13	48097	A	A	T	10	50	0.8	0.66	Exon	PF3D7_1300400	+	rifin+%28RIF%29	N/A		Non-syn	Gln->His	359	119	8	0	0	2	0	0	16	0	1	33	0	0
17	chr13	673993	G	G	A	20	26	0.7	0.653846	Exon	PF3D7_1316100	+	inositol+polyphosphate+kinase%2C+putative	N/A		Non-syn	Glu->Lys	276	92	6	0	14	0	0	0	17	0	9	0	0	0
31	chr13	1513997	C	C	T	24	50	0.833333	0.62	Exon	PF3D7_1337500	-	conserved+Plasmodium+protein%2C+unknown+function	N/A		Non-syn	Cys->Tyr	5596	1865	0	20	0	4	0	0	0	19	0	31	0	0
23	chr13	2333577	C	A	C	166	33	0.96988	0.69697	Exon	PF3D7_1358900	-	GTP+binding+protein%2C+putative	Non-syn	Asn->Ile	Non-syn	Asn->Ser	478	159	161	5	0	0	0	0	10	23	0	0	0	0
19	chr13	2593610	T	T	A	15	31	0.666667	0.612903	Exon	PF3D7_1364400	+	conserved+Plasmodium+protein%2C+unknown+function	N/A		Non-syn	Ile->Asn	8578	2859	5	0	0	10	0	0	19	0	0	12	0	0
88	chr14	1158997	A	A	G	27	122	0.666667	0.721311	Exon	PF3D7_1429400	+	rRNA+%28adenosine-2%27-O-%29-methyltransferase%2C+putative	N/A		Non-syn	Asn->Asp	3642	1214	18	0	9	0	0	0	34	0	88	0	0	0
85	chr14	1158994	G	G	A	23	123	0.869565	0.691057	Exon	PF3D7_1429400	+	rRNA+%28adenosine-2%27-O-%29-methyltransferase%2C+putative	N/A		Non-syn	Asp->Asn	3639	1213	3	0	20	0	0	0	85	0	38	0	0	0
76	chr14	412430	T	T	C	52	109	0.615385	0.697248	Exon	PF3D7_1410300	-	conserved+Plasmodium+protein%2C+unknown+function	N/A		Non-syn	Asn->Asp	4632	1544	0	20	0	32	0	0	0	76	0	33	0	0
50	chr14	412441	A	A	G	40	83	0.8	0.60241	Exon	PF3D7_1410300	-	conserved+Plasmodium+protein%2C+unknown+function	N/A		Non-syn	Val->Ala	4621	1540	32	0	8	0	0	0	33	0	50	0	0	0
42	chr14	1130178	A	A	T	35	62	0.628571	0.677419	Exon	PF3D7_1428700	-	conserved+protein%2C+unknown+function	N/A		Non-syn	Asn->Lys	593	197	22	0	0	13	0	0	20	0	0	42	0	0
28	chr14	412125	G	G	T	10	32	1	0.875	Exon	PF3D7_1410300	-	conserved+Plasmodium+protein%2C+unknown+function	N/A		Non-syn	Asp->Glu	4937	1645	0	0	10	0	0	0	3	1	0	28	0	0
24	chr14	943254	A	A	T	15	33	0.6	0.727273	Exon	PF3D7_1423400	+	conserved+Plasmodium+membrane+protein%2C+unknown+function	N/A		Non-syn	Tyr->Phe	661	220	9	0	0	6	0	0	9	0	0	24	0	0
23	chr14	943253	T	T	A	14	32	0.642857	0.71875	Exon	PF3D7_1423400	+	conserved+Plasmodium+membrane+protein%2C+unknown+function	N/A		Non-syn	Tyr->Asn	660	220	5	0	0	9	0	0	23	0	0	9	0	0
18	chr14	1158754	A	A	C	27	24	0.703704	0.75	Exon	PF3D7_1429400	+	rRNA+%28adenosine-2%27-O-%29-methyltransferase%2C+putative	N/A		Non-syn	Asn->His	3399	1133	19	8	0	0	0	0	6	18	0	0	0	0
14	chr14	1379305	T	T	A	22	23	0.727273	0.608696	Exon	PF3D7_1434500	-	dynein-related+AAA-type+ATPase%2C+putative	N/A		Non-syn	Glu->Asp	23360	7786	6	0	0	16	0	0	14	0	0	9	0	0
164	chr14	2533393	T	T	A	58	166	1	0.987952	Exon	PF3D7_1462400	-	conserved+Plasmodium+protein%2C+unknown+function	N/A		Non-syn	Lys->Stop	8007	2669	0	0	0	58	0	0	164	0	1	1	0	0
30	chr14	1754032	C	C	A	26	48	0.653846	0.625	Exon	PF3D7_1442900	+	guanine+nucleotide+exchange+factor%2C+putative	N/A		Non-syn	His->Asn	522	174	9	17	0	0	0	0	30	18	0	0	0	0
26	chr14	2654022	A	A	G	14	41	0.785714	0.634146	Exon	PF3D7_1465500	+	potassium+channel+protein+%28K2%29	N/A		Non-syn	Asn->Asp	3267	1089	11	0	3	0	0	0	15	0	26	0	0	0
21	chr14	2888531	C	C	A	15	34	0.733333	0.617647	Exon	PF3D7_1470600	-	RAP+protein%2C+putative	N/A		Non-syn	Lys->Asn	128	42	4	11	0	0	0	0	21	13	0	0	0	0
20	chr14	2511319	G	G	A	19	31	0.736842	0.645161	Exon	PF3D7_1461800	+	conserved+Plasmodium+protein%2C+unknown+function	N/A		Non-syn	Val->Ile	7170	2390	5	0	14	0	0	0	20	0	11	0	0	0
34	chr1	207421	A	A	T	24	53	0.708333	0.641509	Exon	PF3D7_0104600	+	conserved+Plasmodium+protein%2C+unknown+function	N/A		Non-syn	Asn->Tyr	1251	417	17	0	0	7	0	0	18	0	1	34	0	0
33	chr1	207420	A	A	T	24	53	0.708333	0.622642	Exon	PF3D7_0104600	+	conserved+Plasmodium+protein%2C+unknown+function	N/A		Non-syn	Lys->Asn	1250	416	17	0	0	7	0	0	20	0	0	33	0	0
11	chr1	242560	C	C	A	15	15	0.666667	0.733333	Exon	PF3D7_0105700	+	asparagine-rich+antigen+Pfa35-2	N/A		Non-syn	Gln->Lys	3894	1298	5	10	0	0	0	0	11	4	0	0	0	0
22	chr1	402651	T	T	A	12	26	0.75	0.846154	Exon	PF3D7_0110500	+	bromodomain+protein%2C+putative	N/A		Non-syn	Tyr->Asn	6060	2020	3	0	0	9	0	0	22	0	0	4	0	0
12	chr1	402658	A	A	G	15	18	0.666667	0.666667	Exon	PF3D7_0110500	+	bromodomain+protein%2C+putative	N/A		Non-syn	Asp->Gly	6067	2022	10	0	5	0	0	0	6	0	12	0	0	0
35	chr2	203805	A	A	C	23	49	0.695652	0.714286	Exon	PF3D7_0204600	-	conserved+Plasmodium+protein%2C+unknown+function	N/A		Non-syn	Tyr->Asp	243	81	16	7	0	0	0	0	14	35	0	0	0	0
100	chr2	916579	G	G	C	81	162	0.679012	0.617284	Exon	PF3D7_0223500	-	erythrocyte+membrane+protein+1%2C+PfEMP1+%28VAR%29	N/A		Non-syn	Gln->Glu	6306	2102	0	26	55	0	0	0	0	100	62	0	0	0
51	chr3	52906	C	C	T	14	75	0.714286	0.68	Exon	PF3D7_0300400	-	stevor	N/A		Non-syn	Glu->Lys	264	88	0	10	0	4	0	0	0	24	0	51	0	0
18	chr3	266211	A	A	T	15	30	0.866667	0.6	Exon	PF3D7_0305500	-	conserved+Plasmodium+protein%2C+unknown+function	N/A		Non-syn	Ile->Asn	7075	2358	13	0	0	2	0	0	12	0	0	18	0	0
168	chr3	907562	C	C	T	67	169	1	0.994083	Exon	PF3D7_0321700	-	microtubule+and+actin+binding+protein%2C+putative	N/A		Non-syn	Asp->Asn	2556	852	0	67	0	0	0	0	0	1	0	168	0	0
54	chr3	701730	C	C	T	14	74	0.785714	0.72973	Exon	PF3D7_0317300	-	conserved+Plasmodium+protein%2C+unknown+function	N/A		Non-syn	Asp->Asn	7998	2666	0	11	0	3	0	0	0	20	0	54	0	0
16	chr4	306074	C	C	T	17	24	0.764706	0.666667	Exon	PF3D7_0405700	-	lysine+decarboxylase%2C+putative	N/A		Non-syn	Ser->Asn	6919	2306	0	13	0	4	0	0	0	8	0	16	0	0
13	chr4	856721	C	C	T	15	17	0.733333	0.764706	Exon	PF3D7_0419300	-	conserved+Plasmodium+protein%2C+unknown+function	N/A		Non-syn	Arg->Lys	217	72	0	11	0	4	0	0	0	4	0	13	0	0
29	chr6	610409	T	T	A	13	47	0.769231	0.617021	Exon	PF3D7_0614600	-	conserved+Plasmodium+protein%2C+unknown+function	N/A		Non-syn	Asn->Tyr	693	231	3	0	0	10	0	0	29	0	0	18	0	0
26	chr6	275707	T	T	C	14	38	0.714286	0.684211	Exon	PF3D7_0606600	-	conserved+Plasmodium+protein%2C+unknown+function	N/A		Non-syn	Asn->Asp	2055	685	0	4	0	10	0	0	0	26	0	12	0	0
22	chr6	275711	T	T	A	12	34	0.833333	0.647059	Exon	PF3D7_0606600	-	conserved+Plasmodium+protein%2C+unknown+function	N/A		Non-syn	Glu->Asp	2051	683	2	0	0	10	0	0	22	0	0	12	0	0
22	chr6	30092	T	T	A	29	31	0.827586	0.709677	Exon	PF3D7_0600600	-	erythrocyte+membrane+protein+1+%28PfEMP1%29%2C+pseudogene+%28VAR+pseudogene%29	N/A		Non-syn	Gln->His	848	282	5	0	0	24	0	0	22	0	0	9	0	0
18	chr6	572591	A	N	C	14	20	0.642857	0.9	Exon	PF3D7_0613800	+	transcription+factor+with+AP2+domain%28s%29+%28ApiAP2%29	Non-syn	Lys->NNN	Non-syn	Lys->Asn	6452	2150	0	5	0	0	9	0	2	18	0	0	0	0
55	chr6	1354862	G	G	C	17	78	0.764706	0.705128	Exon	PF3D7_0632500	-	erythrocyte+membrane+protein+1%2C+PfEMP1+%28VAR%29	N/A		Non-syn	Thr->Ser	10948	3649	0	4	13	0	0	0	0	55	23	0	0	0
13	chr6	1231119	A	A	T	20	21	0.8	0.619048	Exon	PF3D7_0629700	+	SET+domain+protein%2C+putative+%28SET1%29	N/A		Non-syn	Asn->Ile	9178	3059	16	0	0	4	0	0	8	0	0	13	0	0
183	chr7	435951	A	A	T	118	288	1	0.635417	Exon	PF3D7_0709700	-	lysophospholipase%2C+putative	N/A		Non-syn	Leu->Stop	244	81	118	0	0	0	0	0	103	1	1	183	0	0
90	chr7	193702	T	T	G	26	133	0.884615	0.676692	Exon	PF3D7_0704200	-	tRNA+m5C-methyltransferase%2C+putative	N/A		Non-syn	Asn->His	1188	396	0	0	3	23	0	0	0	0	90	43	0	0
25	chr7	150653	A	A	G	18	32	0.611111	0.78125	Exon	PF3D7_0703800	+	conserved+Plasmodium+protein%2C+unknown+function	N/A		Non-syn	Asn->Asp	849	283	11	0	7	0	0	0	7	0	25	0	0	0
23	chr7	275141	T	T	G	11	33	0.636364	0.69697	Exon	PF3D7_0705500	-	inositol-phosphate+phosphatase%2C+putative	N/A		Non-syn	Asn->Thr	3565	1188	0	0	4	7	0	0	0	0	23	10	0	0
8	chr7	457814	T	T	A	12	11	0.75	0.727273	Exon	PF3D7_0710000	-	conserved+Plasmodium+protein%2C+unknown+function	N/A		Non-syn	Asn->Ile	682	227	3	0	0	9	0	0	8	0	0	3	0	0
50	chr7	742929	A	A	G	16	75	0.625	0.666667	Exon	PF3D7_0717100	+	conserved+Plasmodium+protein%2C+unknown+function	N/A		Non-syn	Glu->Gly	919	306	10	0	6	0	0	0	25	0	50	0	0	0
41	chr7	1331814	T	A	T	25	59	0.92	0.694915	Exon	PF3D7_0730900	+	Plasmodium+exported+protein%2C+unknown+function	Non-syn	Err	Non-syn	Err	6333	None	23	0	0	2	0	0	17	0	1	41	0	0
37	chr7	870970	G	G	A	14	57	0.714286	0.649123	Exon	PF3D7_0719900	+	conserved+Plasmodium+membrane+protein%2C+unknown+function	N/A		Non-syn	Asp->Asn	5043	1681	4	0	10	0	0	0	37	0	20	0	0	0
36	chr7	874660	G	G	A	43	57	0.604651	0.631579	Exon	PF3D7_0719900	+	conserved+Plasmodium+membrane+protein%2C+unknown+function	N/A		Non-syn	Asp->Asn	8733	2911	8	0	26	0	9	0	36	0	21	0	0	0
31	chr7	958971	A	A	T	13	48	1	0.645833	Exon	PF3D7_0722600	-	nucleolar+rRNA+processing+protein%2C+putative	N/A		Non-syn	Ile->Lys	1723	574	13	0	0	0	0	0	17	0	0	31	0	0
75	chr8	86140	A	A	C	33	123	0.727273	0.609756	Exon	PF3D7_0801000	-	Plasmodium+exported+protein+%28PHISTc%29%2C+unknown+function	N/A		Non-syn	His->Gln	2087	695	24	9	0	0	0	0	48	75	0	0	0	0
20	chr8	447916	A	A	G	47	33	0.93617	0.606061	Exon	PF3D7_0808700	+	erythrocyte+membrane+protein+1%2C+PfEMP1+%28VAR%29	N/A		Non-syn	Met->Val	6549	2183	44	0	3	0	0	0	13	0	20	0	0	0
19	chr8	327845	T	T	A	18	26	0.611111	0.730769	Exon	PF3D7_0806000	-	AAA+family+ATPase%2C+putative	N/A		Non-syn	Lys->Asn	2159	719	7	0	0	11	0	0	19	0	0	7	0	0
67	chr9	586061	A	A	C	10	76	0.9	0.881579	Exon	PF3D7_0913600	+	conserved+Plasmodium+protein%2C+unknown+function	N/A		Non-syn	Asn->His	1335	445	9	1	0	0	0	0	9	67	0	0	0	0
27	chr9	181925	T	T	A	18	37	0.666667	0.72973	Exon	PF3D7_0903800	+	LCCL+domain-containing+protein+%28CCp4%29	N/A		Non-syn	Tyr->Asn	2505	835	6	0	0	12	0	0	27	1	0	9	0	0
60	chr9	1481452	A	A	C	30	90	0.633333	0.666667	Exon	PF3D7_0937500	-	rifin+%28RIF%29	N/A		Non-syn	Leu->Trp	604	201	19	11	0	0	0	0	30	60	0	0	0	0
20	chr9	1210107	G	A	G	14	28	1	0.714286	Exon	PF3D7_0930400.1	+	conserved+Plasmodium+protein%2C+unknown+function	Non-syn	Ile->Asn	Non-syn	Ile->Ser	1996	665	14	0	0	0	0	0	7	0	20	1	0	0

## Sheet: B1
Score	contig	position	WT	CallWT	CallMut	WTnumReads	MutnumReads	WTPercentSNP	MutPercentSNP	Wtcoding	wtID	strand	Description	WT syn	WT change	Mut change	Splice	Index	aa Index	WT A	WT C	WT G	WT T	WT N	WT U	mut A	mut C	mut G	mut T	mut N	mut U
880	chr14	721986	A	A	T	118	88	0.59322	1	Exon	PF3D7_1417400	+	cyclic+nucleotide-binding+protein%2C+putative%2C+pseudogene+%28cNBP%29	N/A		Non-syn	Lys->Stop	6693	2231	70	0	0	48	0	0	0	0	0	88	0	0
750	chr8	586526	C	A	C	27	75	0.555556	1	Exon	PF3D7_0811600	-	conserved+Plasmodium+protein%2C+unknown+function	N/A		Non-syn	Asn->Lys	89	29	15	11	0	0	1	0	0	75	0	0	0	0
197	chr4	969131	G	G	C	87	220	0.505747	0.895455	Exon	PF3D7_0421300	-	erythrocyte+membrane+protein+1%2C+PfEMP1+%28VAR%29	N/A		Non-syn	Thr->Ser	6481	2160	0	43	44	0	0	0	0	197	23	0	0	0
185	chr9	1474682	A	T	C	304	331	0.549342	0.558912	Exon	PF3D7_0937300	+	rifin+%28RIF%29	Non-syn	Asn->Tyr	Non-syn	Asn->His	93	31	0	136	0	167	1	0	0	185	1	145	0	0
170	chr6	572591	A	N	C	14	17	0.642857	1	Exon	PF3D7_0613800	+	transcription+factor+with+AP2+domain%28s%29+%28ApiAP2%29	Non-syn	Lys->NNN	Non-syn	Lys->Asn	6452	2150	0	5	0	0	9	0	0	17	0	0	0	0
159	chr7	567283	T	T	C	298	311	0.503356	0.511254	Exon	PF3D7_0712600	-	erythrocyte+membrane+protein+1%2C+PfEMP1+%28VAR%29	N/A		Non-syn	Thr->Ala	6090	2030	0	148	0	150	0	0	0	159	0	152	0	0
110	chr10	830615	T	N	C	24	11	0.875	1	Exon	PF3D7_1020600	+	conserved+Plasmodium+membrane+protein%2C+unknown+function	Non-syn	Ile->NNN	Non-syn	Ile->Thr	2788	929	0	3	0	0	21	0	0	11	0	0	0	0
110	chr9	1496763	A	A	T	11	11	0.545455	1	Exon	PF3D7_0937800	-	erythrocyte+membrane+protein+1%2C+PfEMP1+%28VAR%29	N/A		Non-syn	Leu->Met	5610	1870	6	0	0	5	0	0	0	0	0	11	0	0
98	chr10	1242211	T	T	A	21	130	0.952381	0.753846	Exon	PF3D7_1030400	-	conserved+Plasmodium+protein%2C+unknown+function	N/A		Non-syn	Lys->Asn	392	130	1	0	0	20	0	0	98	2	1	29	0	0
97	chr10	1590630	A	A	C	176	190	0.539773	0.510526	Exon	PF3D7_1039600	+	RESA-like+protein%2C+pseudogene	N/A		Non-syn	Lys->Thr	484	161	95	81	0	0	0	0	93	97	0	0	0	0
91	chr4	1015415	T	T	A	50	159	0.5	0.572327	Exon	PF3D7_0422200	-	erythrocyte+membrane-associated+antigen	N/A		Non-syn	Lys->Asn	1832	610	25	0	0	25	0	0	91	2	0	66	0	0
89	chr14	2533393	T	T	A	58	90	1	0.988889	Exon	PF3D7_1462400	-	conserved+Plasmodium+protein%2C+unknown+function	N/A		Non-syn	Lys->Stop	8007	2669	0	0	0	58	0	0	89	1	0	0	0	0
84	chr11	2004955	A	A	G	277	151	0.548736	0.556291	Exon	PF3D7_1149700	+	Plasmodium+exported+protein+%28PHISTa%29%2C+unknown+function	N/A		Non-syn	Lys->Glu	201	67	152	0	115	0	10	0	67	0	84	0	0	0
83	chr14	2609626	A	A	G	135	146	0.503704	0.568493	Exon	PF3D7_1464500	+	conserved+Plasmodium+membrane+protein%2C+unknown+function	N/A		Non-syn	Asn->Asp	2334	778	68	0	67	0	0	0	63	0	83	0	0	0
83	chr2	874202	T	T	G	139	152	0.510791	0.546053	Exon	PF3D7_0221900	-	erythrocyte+membrane+protein+1+%28PfEMP1%29%2C+truncated	N/A		Non-syn	Asn->His	972	324	0	0	68	71	0	0	0	0	83	69	0	0
79	chr7	435951	A	A	T	118	124	1	0.637097	Exon	PF3D7_0709700	-	lysophospholipase%2C+putative	N/A		Non-syn	Leu->Stop	244	81	118	0	0	0	0	0	44	0	1	79	0	0
72	chr3	907562	C	C	T	67	73	1	0.986301	Exon	PF3D7_0321700	-	microtubule+and+actin+binding+protein%2C+putative	N/A		Non-syn	Asp->Asn	2556	852	0	67	0	0	0	0	0	0	1	72	0	0
68	chr1	607934	T	T	G	120	112	0.558333	0.607143	Exon	PF3D7_0115700	-	erythrocyte+membrane+protein+1%2C+PfEMP1+%28VAR%29	N/A		Non-syn	His->Pro	6067	2022	0	0	53	67	0	0	0	0	68	44	0	0
65	chr10	1642619	G	G	C	166	127	0.524096	0.511811	Exon	PF3D7_1041300	-	erythrocyte+membrane+protein+1%2C+PfEMP1+%28VAR%29	N/A		Non-syn	Gln->Glu	6366	2122	0	79	87	0	0	0	0	65	62	0	0	0
64	chr10	1190993	G	G	A	70	126	0.5	0.507937	Exon	PF3D7_1029100.1	+	conserved+Plasmodium+protein%2C+unknown+function	N/A		Non-syn	Gly->Ser	567	189	35	0	35	0	0	0	64	0	62	0	0	0
60	chr11	1866462	T	T	C	113	111	0.584071	0.540541	Exon	PF3D7_1147000	-	sporozoite+asparagine-rich+protein+%28SLARP%29	N/A		Non-syn	Tyr->Cys	895	298	0	47	0	66	0	0	0	60	0	51	0	0
57	chr12	1580403	A	A	G	31	96	0.548387	0.59375	Exon	PF3D7_1237900	+	conserved+Plasmodium+protein%2C+unknown+function	N/A		Non-syn	Thr->Ala	3222	1074	17	0	14	0	0	0	39	0	57	0	0	0
55	chr2	30988	A	A	T	85	84	0.541176	0.654762	Exon	PF3D7_0200100	+	erythrocyte+membrane+protein+1%2C+PfEMP1+%28VAR%29	N/A		Non-syn	Glu->Asp	4955	1651	46	0	0	39	0	0	29	0	0	55	0	0
54	chr14	2134817	T	T	A	196	95	0.571429	0.568421	Exon	PF3D7_1452000	+	rhoptry+neck+protein+2+%28RON2%29	N/A		Non-syn	Tyr->Asn	519	173	84	0	0	112	0	0	54	0	0	41	0	0
49	chr2	916579	G	G	C	81	81	0.679012	0.604938	Exon	PF3D7_0223500	-	erythrocyte+membrane+protein+1%2C+PfEMP1+%28VAR%29	N/A		Non-syn	Gln->Glu	6306	2102	0	26	55	0	0	0	0	49	32	0	0	0
48	chr10	877838	T	T	G	98	78	0.540816	0.615385	Exon	PF3D7_1021700	-	conserved+Plasmodium+membrane+protein%2C+unknown+function	N/A		Non-syn	Asn->His	16473	5491	0	0	45	53	0	0	0	1	48	29	0	0
48	chr14	795403	G	G	A	65	89	0.630769	0.539326	Exon	PF3D7_1419100	+	ATP-dependent+RNA+helicase%2C+putative	N/A		Non-syn	Ser->Asn	1651	550	24	0	41	0	0	0	48	0	41	0	0	0
47	chr8	29752	G	G	A	97	82	0.690722	0.573171	Exon	PF3D7_0800200	-	erythrocyte+membrane+protein+1%2C+PfEMP1+%28VAR%29	N/A		Non-syn	Ser->Phe	8524	2841	26	0	67	0	4	0	47	0	35	0	0	0
46	chr11	265310	T	T	C	23	70	0.521739	0.657143	Exon	PF3D7_1106300	-	exonuclease%2C+putative	N/A		Non-syn	Glu->Gly	1150	383	0	11	0	12	0	0	0	46	0	24	0	0
45	chr14	1158997	A	A	G	27	59	0.666667	0.762712	Exon	PF3D7_1429400	+	rRNA+%28adenosine-2%27-O-%29-methyltransferase%2C+putative	N/A		Non-syn	Asn->Asp	3642	1214	18	0	9	0	0	0	14	0	45	0	0	0
43	chr14	1158994	G	G	A	23	60	0.869565	0.716667	Exon	PF3D7_1429400	+	rRNA+%28adenosine-2%27-O-%29-methyltransferase%2C+putative	N/A		Non-syn	Asp->Asn	3639	1213	3	0	20	0	0	0	43	0	17	0	0	0
42	chr10	877830	T	T	A	97	73	0.556701	0.575342	Exon	PF3D7_1021700	-	conserved+Plasmodium+membrane+protein%2C+unknown+function	N/A		Non-syn	Lys->Asn	16481	5493	43	0	0	54	0	0	42	0	0	31	0	0
41	chr11	401361	G	G	A	70	70	0.5	0.585714	Exon	PF3D7_1110100	+	conserved+Plasmodium+protein%2C+unknown+function	N/A		Non-syn	Asp->Asn	675	225	35	0	35	0	0	0	41	0	29	0	0	0
41	chr14	2111199	A	A	G	113	76	0.761062	0.539474	Exon	PF3D7_1451400	+	transcriptional+regulatory+protein+sir2b+%28Sir2B%29	N/A		Non-syn	Asn->Asp	2325	775	86	0	27	0	0	0	34	1	41	0	0	0
40	chr14	2111200	A	A	T	111	79	0.756757	0.506329	Exon	PF3D7_1451400	+	transcriptional+regulatory+protein+sir2b+%28Sir2B%29	N/A		Non-syn	Asn->Ile	2326	775	84	0	0	27	0	0	39	0	0	40	0	0
39	chr1	82621	C	C	T	94	72	0.585106	0.541667	Exon	PF3D7_0101600	-	rifin+%28RIF%29	N/A		Non-syn	Arg->Lys	253	84	0	55	0	39	0	0	0	33	0	39	0	0
38	chr14	1357593	C	C	T	57	67	0.807018	0.567164	Exon	PF3D7_1433800	-	conserved+Plasmodium+protein%2C+unknown+function	N/A		Non-syn	Asp->Asn	786	262	0	46	0	11	0	0	0	29	0	38	0	0
37	chr14	2070177	C	C	T	31	66	0.548387	0.560606	Exon	PF3D7_1450500	-	conserved+Plasmodium+protein%2C+unknown+function	N/A		Non-syn	Asp->Asn	3069	1023	0	17	0	14	0	0	0	29	0	37	0	0
37	chr4	1105591	G	G	A	45	73	0.533333	0.506849	Exon	PF3D7_0424400	+	surface-associated+interspersed+gene+4.2%2C+%28SURFIN4.2%29+%28SURF4.2%29	N/A		Non-syn	Asp->Asn	5622	1874	21	0	24	0	0	0	37	0	36	0	0	0
36	chr10	877829	T	T	C	97	69	0.556701	0.521739	Exon	PF3D7_1021700	-	conserved+Plasmodium+membrane+protein%2C+unknown+function	N/A		Non-syn	Asn->Asp	16482	5494	0	43	0	54	0	0	0	36	0	33	0	0
36	chr11	1878404	G	G	A	26	57	0.653846	0.631579	Exon	PF3D7_1147200	+	tubulin-tyrosine+ligase%2C+putative	N/A		Non-syn	Gly->Glu	5257	1752	9	0	17	0	0	0	36	0	21	0	0	0
36	chr11	1878402	T	T	A	26	57	0.653846	0.631579	Exon	PF3D7_1147200	+	tubulin-tyrosine+ligase%2C+putative	N/A		Non-syn	Asn->Lys	5255	1751	9	0	0	17	0	0	36	0	0	21	0	0
35	chr14	1379881	C	C	A	104	68	0.576923	0.514706	Exon	PF3D7_1434500	-	dynein-related+AAA-type+ATPase%2C+putative	N/A		Non-syn	Met->Ile	22784	7594	44	60	0	0	0	0	35	33	0	0	0	0
35	chr14	1379880	C	C	T	105	68	0.580952	0.514706	Exon	PF3D7_1434500	-	dynein-related+AAA-type+ATPase%2C+putative	N/A		Non-syn	Asp->Asn	22785	7595	0	61	0	44	0	0	0	33	0	35	0	0
35	chr8	1057895	A	A	G	71	63	0.521127	0.555556	Exon	PF3D7_0824200	+	conserved+Plasmodium+protein%2C+unknown+function	N/A		Non-syn	Asn->Ser	2485	828	37	0	34	0	0	0	27	0	35	1	0	0
34	chr14	412430	T	T	C	52	55	0.615385	0.618182	Exon	PF3D7_1410300	-	conserved+Plasmodium+protein%2C+unknown+function	N/A		Non-syn	Asn->Asp	4632	1544	0	20	0	32	0	0	0	34	0	21	0	0
34	chr4	714984	C	C	T	49	47	0.55102	0.723404	Exon	PF3D7_0416300	-	DNA+replication+licensing+factor%2C+putative	N/A		Non-syn	Gly->Asp	505	168	0	27	0	22	0	0	0	13	0	34	0	0
34	chr7	193702	T	T	G	26	53	0.884615	0.641509	Exon	PF3D7_0704200	-	tRNA+m5C-methyltransferase%2C+putative	N/A		Non-syn	Asn->His	1188	396	0	0	3	23	0	0	0	0	34	19	0	0
33	chr8	1057889	G	G	A	93	60	0.591398	0.55	Exon	PF3D7_0824200	+	conserved+Plasmodium+protein%2C+unknown+function	N/A		Non-syn	Ser->Asn	2479	826	38	0	55	0	0	0	33	0	27	0	0	0
32	chr10	129885	A	A	G	90	59	0.5	0.542373	Exon	PF3D7_1002700	+	conserved+Plasmodium+protein%2C+unknown+function	N/A		Non-syn	Asn->Asp	609	203	45	0	44	0	1	0	27	0	32	0	0	0
32	chr10	854353	C	C	T	75	63	0.506667	0.507937	Exon	PF3D7_1021100	-	conserved+Plasmodium+protein%2C+unknown+function	N/A		Non-syn	Ala->Thr	1932	644	0	38	0	37	0	0	0	31	0	32	0	0
32	chr9	1481684	C	C	T	38	38	0.5	0.842105	Exon	PF3D7_0937500	-	rifin+%28RIF%29	N/A		Non-syn	Val->Ile	372	124	0	19	0	18	1	0	0	6	0	32	0	0
31	chr10	248694	T	T	G	33	53	0.757576	0.584906	Exon	PF3D7_1005700	-	DnaJ+protein%2C+putative	N/A		Non-syn	Asn->His	1119	373	0	0	8	25	0	0	0	0	31	22	0	0
30	chr8	1245770	T	T	C	78	51	0.564103	0.588235	Exon	PF3D7_0829000	+	conserved+Plasmodium+membrane+protein%2C+unknown+function	N/A		Non-syn	Ile->Thr	559	186	0	33	0	44	1	0	0	30	0	21	0	0
29	chr10	248690	A	A	C	33	52	0.787879	0.557692	Exon	PF3D7_1005700	-	DnaJ+protein%2C+putative	N/A		Non-syn	Ile->Ser	1123	374	26	7	0	0	0	0	23	29	0	0	0	0
29	chr10	248688	A	A	T	30	52	1	0.557692	Exon	PF3D7_1005700	-	DnaJ+protein%2C+putative	N/A		Non-syn	Tyr->Asn	1125	375	30	0	0	0	0	0	23	0	0	29	0	0
29	chr6	340597	T	T	C	31	52	0.741935	0.557692	Exon	PF3D7_0608100	+	conserved+Plasmodium+protein%2C+unknown+function	N/A		Non-syn	Tyr->His	2805	935	0	8	0	23	0	0	0	29	0	23	0	0
28	chr13	1301727	T	T	G	96	54	0.541667	0.518519	Exon	PF3D7_1331100	-	DEAD+box+helicase%2C+putative	N/A		Non-syn	Asn->His	2568	856	0	0	44	52	0	0	0	0	28	26	0	0
28	chr14	1710310	A	A	T	21	40	0.52381	0.7	Exon	PF3D7_1442200	-	GTP+binding+protein%2C+putative	N/A		Non-syn	Asn->Lys	1220	406	11	0	0	10	0	0	12	0	0	28	0	0
28	chr14	1710308	T	T	G	21	38	0.52381	0.736842	Exon	PF3D7_1442200	-	GTP+binding+protein%2C+putative	N/A		Non-syn	Tyr->Ser	1222	407	0	0	10	11	0	0	0	0	28	10	0	0
28	chr5	526038	G	G	A	31	42	0.709677	0.666667	Exon	PF3D7_0511900	+	conserved+Plasmodium+protein%2C+unknown+function	N/A		Non-syn	Ser->Asn	1012	337	9	0	22	0	0	0	28	0	14	0	0	0
28	chr5	1053423	T	T	A	26	32	0.538462	0.875	Exon	PF3D7_0525300	-	conserved+Plasmodium+protein%2C+unknown+function	N/A		Non-syn	Asn->Ile	490	163	12	0	0	14	0	0	28	0	0	4	0	0
27	chr12	1961756	A	A	C	37	53	0.540541	0.509434	Exon	PF3D7_1247500	+	serine%2Fthreonine+protein+kinase%2C+putative	N/A		Non-syn	Leu->Phe	2144	714	20	17	0	0	0	0	26	27	0	0	0	0
27	chr6	135972	C	C	T	16	42	0.6875	0.642857	Exon	PF3D7_0603400	-	conserved+Plasmodium+protein%2C+unknown+function	N/A		Non-syn	Val->Ile	489	163	0	11	0	5	0	0	0	15	0	27	0	0
27	chr6	135971	A	A	T	16	42	0.6875	0.642857	Exon	PF3D7_0603400	-	conserved+Plasmodium+protein%2C+unknown+function	N/A		Non-syn	Val->Glu	490	163	11	0	0	5	0	0	15	0	0	27	0	0
26	chr12	27194	T	T	A	23	51	0.913043	0.509804	Exon	PF3D7_1200200	-	rifin+%28RIF%29	N/A		Non-syn	Lys->Asn	263	87	2	0	0	21	0	0	26	0	0	25	0	0
26	chr13	756607	G	G	A	32	42	0.53125	0.619048	Exon	PF3D7_1318300	+	conserved+Plasmodium+protein%2C+unknown+function	N/A		Non-syn	Asp->Asn	2697	899	15	0	17	0	0	0	26	0	16	0	0	0
26	chr14	1345546	C	C	T	12	41	0.583333	0.634146	Exon	PF3D7_1433700	-	conserved+Plasmodium+protein%2C+unknown+function	N/A		Non-syn	Ser->Asn	3448	1149	0	7	0	5	0	0	0	14	1	26	0	0
25	chr14	412441	A	A	G	40	46	0.8	0.543478	Exon	PF3D7_1410300	-	conserved+Plasmodium+protein%2C+unknown+function	N/A		Non-syn	Val->Ala	4621	1540	32	0	8	0	0	0	21	0	25	0	0	0
25	chr6	1354862	G	G	C	17	35	0.764706	0.714286	Exon	PF3D7_0632500	-	erythrocyte+membrane+protein+1%2C+PfEMP1+%28VAR%29	N/A		Non-syn	Thr->Ser	10948	3649	0	4	13	0	0	0	0	25	10	0	0	0
25	chr6	1005027	G	G	A	70	49	0.542857	0.510204	Exon	PF3D7_0624600	+	SNF2+helicase%2C+putative+%28ISWI%29	N/A		Non-syn	Ser->Asn	5503	1834	32	0	38	0	0	0	25	0	23	1	0	0
25	chr7	1331814	T	A	T	25	27	0.92	0.925926	Exon	PF3D7_0730900	+	Plasmodium+exported+protein%2C+unknown+function	Non-syn	Err	Non-syn	Err	6333	None	23	0	0	2	0	0	2	0	0	25	0	0
24	chr10	1075222	T	T	C	28	37	0.607143	0.648649	Exon	PF3D7_1025500	-	conserved+Plasmodium+protein%2C+unknown+function	N/A		Non-syn	Asp->Gly	10708	3569	0	11	0	17	0	0	0	24	0	13	0	0
24	chr11	186589	C	C	T	58	41	0.551724	0.585366	Exon	PF3D7_1104200	-	chromatin+remodeling+protein+%28SNF2L%29	N/A		Non-syn	Ser->Asn	634	211	0	32	0	26	0	0	0	17	0	24	0	0
24	chr12	1197315	C	C	T	27	45	0.62963	0.533333	Exon	PF3D7_1229100	-	ABC+transporter%2C+%28CT+family%29+%28MRP2%29	N/A		Non-syn	Asp->Asn	1899	633	0	17	0	10	0	0	0	21	0	24	0	0
24	chr3	44354	A	A	C	12	25	0.5	0.96	Exon	PF3D7_0300100	+	erythrocyte+membrane+protein+1%2C+PfEMP1+%28VAR%29	N/A		Non-syn	Asn->His	6501	2167	6	6	0	0	0	0	0	24	1	0	0	0
24	chr3	701730	C	C	T	14	32	0.785714	0.75	Exon	PF3D7_0317300	-	conserved+Plasmodium+protein%2C+unknown+function	N/A		Non-syn	Asp->Asn	7998	2666	0	11	0	3	0	0	0	8	0	24	0	0
23	chr6	344407	G	G	A	48	29	0.583333	0.793103	Exon	PF3D7_0608300	+	conserved+Plasmodium+protein%2C+unknown+function	N/A		Non-syn	Cys->Tyr	1195	398	20	0	28	0	0	0	23	0	6	0	0	0
23	chr7	958971	A	A	T	13	27	1	0.851852	Exon	PF3D7_0722600	-	nucleolar+rRNA+processing+protein%2C+putative	N/A		Non-syn	Ile->Lys	1723	574	13	0	0	0	0	0	3	1	0	23	0	0
22	chr11	261205	T	T	A	12	28	0.666667	0.785714	Exon	PF3D7_1106200	+	conserved+Plasmodium+protein%2C+unknown+function	N/A		Non-syn	Asn->Lys	338	112	4	0	0	8	0	0	22	0	0	6	0	0
22	chr13	2455292	G	G	A	48	34	0.604167	0.647059	Exon	PF3D7_1361200	+	conserved+Plasmodium+protein%2C+unknown+function	N/A		Non-syn	Ser->Asn	31	10	19	0	29	0	0	0	22	0	12	0	0	0
22	chr14	962422	A	A	T	24	30	0.875	0.733333	Exon	PF3D7_1423700	-	conserved+Plasmodium+protein%2C+unknown+function	N/A		Non-syn	Asn->Lys	1328	442	21	0	0	3	0	0	7	1	0	22	0	0
22	chr3	52906	C	C	T	14	36	0.714286	0.611111	Exon	PF3D7_0300400	-	stevor	N/A		Non-syn	Glu->Lys	264	88	0	10	0	4	0	0	0	14	0	22	0	0
22	chr8	200059	C	C	T	26	38	0.538462	0.578947	Exon	PF3D7_0803100	-	conserved+Plasmodium+protein%2C+unknown+function	N/A		Non-syn	Val->Ile	2859	953	0	14	0	12	0	0	0	16	0	22	0	0
22	chr8	1118440	T	T	C	45	40	0.622222	0.55	Exon	PF3D7_0826100	-	E3+ubiquitin-protein+ligase%2C+putative	N/A		Non-syn	Asn->Ser	20704	6901	0	16	0	28	1	0	0	22	0	18	0	0
22	chr9	471315	G	G	A	18	36	0.666667	0.611111	Exon	PF3D7_0910200	+	conserved+Plasmodium+protein%2C+unknown+function	N/A		Non-syn	Asp->Asn	6756	2252	6	0	12	0	0	0	22	0	14	0	0	0
21	chr14	962425	T	T	A	28	30	0.714286	0.7	Exon	PF3D7_1423700	-	conserved+Plasmodium+protein%2C+unknown+function	N/A		Non-syn	Lys->Asn	1325	441	8	0	0	20	0	0	21	1	0	8	0	0
21	chr1	157182	T	T	G	34	36	0.617647	0.583333	Exon	PF3D7_0103500	+	conserved+Plasmodium+protein%2C+unknown+function	N/A		Non-syn	Ser->Arg	2870	956	0	0	13	21	0	0	0	0	21	15	0	0
21	chr3	907340	C	C	T	12	33	0.5	0.636364	Exon	PF3D7_0321700	-	microtubule+and+actin+binding+protein%2C+putative	N/A		Non-syn	Asp->Asn	2778	926	0	6	0	6	0	0	0	12	0	21	0	0
21	chr8	1082780	C	C	T	32	35	0.5625	0.6	Exon	PF3D7_0824900	-	conserved+Plasmodium+protein%2C+unknown+function	N/A		Non-syn	Ser->Asn	211	70	0	18	0	14	0	0	0	14	0	21	0	0
21	chr9	868718	C	C	T	17	29	0.647059	0.724138	Exon	PF3D7_0921200	-	conserved+Plasmodium+membrane+protein%2C+unknown+function	N/A		Non-syn	Gly->Ser	1773	591	0	11	0	5	1	0	0	8	0	21	0	0
21	chr9	868717	C	C	T	17	30	0.705882	0.7	Exon	PF3D7_0921200	-	conserved+Plasmodium+membrane+protein%2C+unknown+function	N/A		Non-syn	Gly->Asp	1774	591	0	12	0	5	0	0	0	9	0	21	0	0
20	chr14	1312447	T	T	C	26	28	0.538462	0.714286	Exon	PF3D7_1433400	-	conserved+Plasmodium+membrane+protein%2C+unknown+function	N/A		Non-syn	Asn->Asp	17130	5710	0	12	0	14	0	0	0	20	0	8	0	0
20	chr14	2887443	C	C	T	23	28	0.782609	0.714286	Exon	PF3D7_1470600	-	RAP+protein%2C+putative	N/A		Non-syn	Gly->Glu	1216	405	0	18	0	5	0	0	0	8	0	20	0	0
20	chr3	729883	A	A	G	25	37	0.56	0.540541	Exon	PF3D7_0317700	+	CPSF+%28cleavage+and+polyadenylation+specific+factor%29%2C+subunit+A%2C+putative	N/A		Non-syn	His->Arg	1624	541	14	0	11	0	0	0	17	0	20	0	0	0
19	chr11	1256581	T	T	C	41	32	0.853659	0.59375	Exon	PF3D7_1132400	-	conserved+Plasmodium+membrane+protein%2C+unknown+function	N/A		Non-syn	Asn->Asp	3090	1030	0	6	0	35	0	0	0	19	0	13	0	0
19	chr1	207421	A	A	T	24	34	0.708333	0.558824	Exon	PF3D7_0104600	+	conserved+Plasmodium+protein%2C+unknown+function	N/A		Non-syn	Asn->Tyr	1251	417	17	0	0	7	0	0	15	0	0	19	0	0
19	chr1	207420	A	A	T	24	34	0.708333	0.558824	Exon	PF3D7_0104600	+	conserved+Plasmodium+protein%2C+unknown+function	N/A		Non-syn	Lys->Asn	1250	416	17	0	0	7	0	0	15	0	0	19	0	0
19	chr6	599404	T	T	C	45	30	0.711111	0.633333	Exon	PF3D7_0614300	-	organic+anion+transporter	N/A		Non-syn	Asn->Asp	1113	371	0	13	0	32	0	0	0	19	0	11	0	0
19	chr7	150653	A	A	G	18	24	0.611111	0.791667	Exon	PF3D7_0703800	+	conserved+Plasmodium+protein%2C+unknown+function	N/A		Non-syn	Asn->Asp	849	283	11	0	7	0	0	0	5	0	19	0	0	0
19	chr9	181928	C	C	A	20	20	0.5	0.95	Exon	PF3D7_0903800	+	LCCL+domain-containing+protein+%28CCp4%29	N/A		Non-syn	His->Asn	2508	836	10	10	0	0	0	0	19	1	0	0	0	0
18	chr12	1754688	C	C	T	30	31	0.6	0.580645	Exon	PF3D7_1241200	-	conserved+Plasmodium+protein%2C+unknown+function	N/A		Non-syn	Gly->Asp	1114	371	0	18	0	12	0	0	0	13	0	18	0	0
18	chr13	522343	G	G	A	43	30	0.697674	0.6	Exon	PF3D7_1312400	+	translation+initiation+factor+IF-2%2C+putative	N/A		Non-syn	Asp->Asn	1293	431	13	0	30	0	0	0	18	0	12	0	0	0
18	chr13	410651	T	T	A	31	30	0.612903	0.6	Exon	PF3D7_1308900	-	mRNA-decapping+enzyme+2%2C+putative+%28DCP2%29	N/A		Non-syn	Asn->Ile	1450	483	12	0	0	19	0	0	18	0	0	12	0	0
18	chr13	410648	A	A	T	27	32	0.703704	0.5625	Exon	PF3D7_1308900	-	mRNA-decapping+enzyme+2%2C+putative+%28DCP2%29	N/A		Non-syn	Ile->Asn	1453	484	19	0	0	8	0	0	14	0	0	18	0	0
18	chr1	207415	A	A	G	22	33	0.863636	0.545455	Exon	PF3D7_0104600	+	conserved+Plasmodium+protein%2C+unknown+function	N/A		Non-syn	Asn->Asp	1245	415	19	0	3	0	0	0	15	0	18	0	0	0
18	chr1	398344	A	A	G	12	22	0.5	0.818182	Exon	PF3D7_0110500	+	bromodomain+protein%2C+putative	N/A		Non-syn	Asn->Ser	1753	584	6	0	6	0	0	0	4	0	18	0	0	0
18	chr1	340102	A	A	C	29	32	1	0.5625	Exon	PF3D7_0108300	+	conserved+Plasmodium+protein%2C+unknown+function	N/A		Non-syn	Asn->His	2934	978	29	0	0	0	0	0	14	18	0	0	0	0
18	chr5	1326784	T	T	A	16	22	0.5	0.818182	Exon	PF3D7_0532900	+	rifin+%28RIF%29	N/A		Non-syn	Asn->Lys	311	103	8	0	0	8	0	0	18	0	1	3	0	0
18	chr7	212558	G	G	A	67	35	0.567164	0.514286	Exon	PF3D7_0704500	-	serine%2Fthreonine+protein+kinase%2C+putative	N/A		Non-syn	Ser->Leu	943	314	29	0	38	0	0	0	18	0	17	0	0	0
18	chr9	181925	T	T	A	18	21	0.666667	0.857143	Exon	PF3D7_0903800	+	LCCL+domain-containing+protein+%28CCp4%29	N/A		Non-syn	Tyr->Asn	2505	835	6	0	0	12	0	0	18	0	1	2	0	0
18	chr9	868715	A	A	C	15	28	0.8	0.642857	Exon	PF3D7_0921200	-	conserved+Plasmodium+membrane+protein%2C+unknown+function	N/A		Non-syn	Tyr->Asp	1776	592	12	3	0	0	0	0	10	18	0	0	0	0
17	chr10	713528	T	G	A	19	19	0.631579	0.894737	Exon	PF3D7_1017800	-	conserved+Plasmodium+protein%2C+unknown+function	Non-syn	Lys->Asn	Non-syn	Lys->Asn	1130	376	7	0	12	0	0	0	17	0	2	0	0	0
17	chr12	335163	T	T	C	17	30	0.647059	0.566667	Exon	PF3D7_1207200	-	conserved+Plasmodium+protein%2C+unknown+function	N/A		Non-syn	Asn->Asp	2643	881	0	6	0	11	0	0	0	17	0	13	0	0
17	chr13	1266445	T	T	A	24	25	0.5	0.68	Exon	PF3D7_1329800	+	conserved+Plasmodium+protein%2C+unknown+function	N/A		Non-syn	Leu->Ile	1308	436	12	0	0	12	0	0	17	0	0	8	0	0
17	chr13	433345	G	G	A	13	28	0.615385	0.607143	Exon	PF3D7_1309400	+	HORMA+domain+protein%2C+putative	N/A		Non-syn	Gly->Asp	1453	484	5	0	8	0	0	0	17	0	11	0	0	0
17	chr13	387334	T	T	A	55	32	0.527273	0.53125	Exon	PF3D7_1308400	-	conserved+Plasmodium+protein%2C+unknown+function	N/A		Non-syn	Asn->Ile	4738	1579	26	0	0	29	0	0	17	0	0	15	0	0
17	chr13	2455295	A	A	G	52	31	0.634615	0.548387	Exon	PF3D7_1361200	+	conserved+Plasmodium+protein%2C+unknown+function	N/A		Non-syn	Asn->Ser	34	11	33	0	19	0	0	0	14	0	17	0	0	0
17	chr14	1130178	A	A	T	35	23	0.628571	0.73913	Exon	PF3D7_1428700	-	conserved+protein%2C+unknown+function	N/A		Non-syn	Asn->Lys	593	197	22	0	0	13	0	0	6	0	0	17	0	0
17	chr14	962419	C	C	A	21	25	1	0.68	Exon	PF3D7_1423700	-	conserved+Plasmodium+protein%2C+unknown+function	N/A		Non-syn	Lys->Asn	1331	443	0	21	0	0	0	0	17	8	0	0	0	0
17	chr14	583948	T	T	C	21	26	0.52381	0.653846	Exon	PF3D7_1414500	-	atypical+protein+kinase%2C+ABC-1+family%2C+putative+%28ABCk2%29	N/A		Non-syn	Asn->Asp	3057	1019	0	10	0	11	0	0	0	17	0	9	0	0
17	chr14	412490	T	T	C	45	23	0.577778	0.73913	Exon	PF3D7_1410300	-	conserved+Plasmodium+protein%2C+unknown+function	N/A		Non-syn	Asn->Asp	4572	1524	0	19	0	26	0	0	0	17	0	6	0	0
17	chr1	340101	T	T	A	30	31	1	0.548387	Exon	PF3D7_0108300	+	conserved+Plasmodium+protein%2C+unknown+function	N/A		Non-syn	His->Gln	2933	977	0	0	0	30	0	0	17	0	0	14	0	0
17	chr1	340100	A	A	C	34	32	1	0.53125	Exon	PF3D7_0108300	+	conserved+Plasmodium+protein%2C+unknown+function	N/A		Non-syn	His->Pro	2932	977	34	0	0	0	0	0	15	17	0	0	0	0
17	chr4	226165	G	G	T	37	28	0.594595	0.607143	Exon	PF3D7_0404100	-	transcription+factor+with+AP2+domain%28s%29%2C+putative+%28ApiAP2%29	N/A		Non-syn	His->Asn	5568	1856	0	0	22	15	0	0	0	0	11	17	0	0
17	chr4	105076	A	A	G	30	32	0.633333	0.53125	Exon	PF3D7_0401800	-	Plasmodium+exported+protein+%28PHISTb%29%2C+unknown+function+%28PfD80%29	N/A		Non-syn	Ser->Pro	348	116	19	0	11	0	0	0	15	0	17	0	0	0
17	chr6	599407	C	C	T	48	29	0.770833	0.586207	Exon	PF3D7_0614300	-	organic+anion+transporter	N/A		Non-syn	Asp->Asn	1110	370	0	37	0	11	0	0	0	12	0	17	0	0
17	chr7	1067937	A	A	C	46	23	0.521739	0.73913	Exon	PF3D7_0725100	+	conserved+Plasmodium+membrane+protein%2C+unknown+function	N/A		Non-syn	Asn->His	2685	895	24	22	0	0	0	0	6	17	0	0	0	0
16	chr11	696023	C	C	A	34	30	0.529412	0.533333	Exon	PF3D7_1118300	+	insulinase%2C+putative	N/A		Non-syn	His->Asn	1368	456	16	18	0	0	0	0	16	14	0	0	0	0
16	chr11	1020896	G	T	C	21	19	0.52381	0.842105	Exon	PF3D7_1126100	-	ThiF+family+protein%2C+putative	Non-syn	His->Asn	Non-syn	His->Asp	1599	533	0	10	0	11	0	0	1	16	0	2	0	0
16	chr12	335166	C	C	T	18	31	0.611111	0.516129	Exon	PF3D7_1207200	-	conserved+Plasmodium+protein%2C+unknown+function	N/A		Non-syn	Asp->Asn	2640	880	0	11	0	7	0	0	0	15	0	16	0	0
16	chr12	1754689	C	C	T	30	29	0.6	0.551724	Exon	PF3D7_1241200	-	conserved+Plasmodium+protein%2C+unknown+function	N/A		Non-syn	Gly->Ser	1113	371	0	18	0	12	0	0	0	13	0	16	0	0
16	chr13	1266447	A	A	C	24	26	0.5	0.615385	Exon	PF3D7_1329800	+	conserved+Plasmodium+protein%2C+unknown+function	N/A		Non-syn	Leu->Phe	1310	436	12	12	0	0	0	0	10	16	0	0	0	0
16	chr14	5228	C	C	T	55	28	0.654545	0.571429	Exon	PF3D7_1400100	+	erythrocyte+membrane+protein+1+%28PfEMP1%29%2C+truncated%2C+pseudogene	N/A		Non-syn	Ala->Val	2818	939	0	36	0	19	0	0	0	12	0	16	0	0
16	chr2	570353	T	T	A	51	31	0.529412	0.516129	Exon	PF3D7_0214100	-	protein+transport+protein+sec31+%28SEC31%29	N/A		Non-syn	Asn->Ile	2962	987	24	0	0	27	0	0	16	0	0	15	0	0
16	chr3	694316	A	A	T	26	26	0.923077	0.615385	Exon	PF3D7_0317200	-	cdc2-related+protein+kinase+4+%28CRK4%29	N/A		Non-syn	Ile->Asn	499	166	24	0	0	2	0	0	10	0	0	16	0	0
16	chr4	105075	G	G	C	30	31	0.633333	0.516129	Exon	PF3D7_0401800	-	Plasmodium+exported+protein+%28PHISTb%29%2C+unknown+function+%28PfD80%29	N/A		Non-syn	Ser->Stop	349	116	0	11	19	0	0	0	0	16	15	0	0	0
16	chr4	105073	T	T	A	30	31	0.633333	0.516129	Exon	PF3D7_0401800	-	Plasmodium+exported+protein+%28PHISTb%29%2C+unknown+function+%28PfD80%29	N/A		Non-syn	Thr->Ser	351	117	11	0	0	19	0	0	16	0	0	15	0	0
16	chr5	358786	A	A	G	11	30	0.727273	0.533333	Exon	PF3D7_0508700	+	Pre-mRNA-processing+ATP-dependent+RNA+helicase+prp5%2C+putative+%28PRP5%29	N/A		Non-syn	Lys->Glu	525	175	8	0	3	0	0	0	14	0	16	0	0	0
16	chr5	873676	T	T	A	15	24	0.6	0.666667	Exon	PF3D7_0521300	-	conserved+Plasmodium+protein%2C+unknown+function	N/A		Non-syn	Asn->Tyr	894	298	6	0	0	9	0	0	16	0	0	8	0	0
16	chr7	742929	A	A	G	16	22	0.625	0.727273	Exon	PF3D7_0717100	+	conserved+Plasmodium+protein%2C+unknown+function	N/A		Non-syn	Glu->Gly	919	306	10	0	6	0	0	0	6	0	16	0	0	0
16	chr9	332659	T	T	C	17	26	0.882353	0.615385	Exon	PF3D7_0906800	-	probable+protein%2C+unknown+function	N/A		Non-syn	Lys->Glu	1938	646	0	2	0	15	0	0	0	16	0	10	0	0
15	chr10	288827	T	T	A	18	29	0.555556	0.517241	Exon	PF3D7_1007200	-	rhoGAP+GTPase%2C+putative	N/A		Non-syn	Glu->Asp	1337	445	8	0	0	10	0	0	15	0	0	14	0	0
15	chr10	588853	T	T	C	58	27	0.827586	0.555556	Exon	PF3D7_1014600	-	transcriptional+coactivator+ADA2+%28ADA2%29	N/A		Non-syn	Asn->Asp	237	79	0	10	0	48	0	0	0	15	0	12	0	0
15	chr10	999070	C	C	A	17	29	0.529412	0.517241	Exon	PF3D7_1023900	-	chromodomain-helicase-DNA-binding+protein+1+homolog%2C+putative+%28CHD1%29	N/A		Non-syn	Asp->Tyr	8391	2797	8	9	0	0	0	0	15	13	1	0	0	0
15	chr14	998177	T	T	G	12	29	0.583333	0.517241	Exon	PF3D7_1425600	-	zinc+finger+protein%2C+putative	N/A		Non-syn	Asn->Thr	2329	776	0	0	5	7	0	0	0	0	15	14	0	0
15	chr1	402651	T	T	A	12	23	0.75	0.652174	Exon	PF3D7_0110500	+	bromodomain+protein%2C+putative	N/A		Non-syn	Tyr->Asn	6060	2020	3	0	0	9	0	0	15	0	0	8	0	0
15	chr2	416306	G	G	A	19	25	0.684211	0.6	Exon	PF3D7_0210200	-	conserved+Plasmodium+protein%2C+unknown+function	N/A		Non-syn	Ser->Leu	4831	1610	6	0	13	0	0	0	15	0	10	0	0	0
15	chr2	203805	A	A	C	23	26	0.695652	0.576923	Exon	PF3D7_0204600	-	conserved+Plasmodium+protein%2C+unknown+function	N/A		Non-syn	Tyr->Asp	243	81	16	7	0	0	0	0	10	15	0	1	0	0
15	chr3	694314	C	C	T	26	29	0.923077	0.517241	Exon	PF3D7_0317200	-	cdc2-related+protein+kinase+4+%28CRK4%29	N/A		Non-syn	Val->Met	501	167	0	24	0	2	0	0	0	14	0	15	0	0
15	chr6	1231125	A	A	G	12	18	0.583333	0.833333	Exon	PF3D7_0629700	+	SET+domain+protein%2C+putative+%28SET1%29	N/A		Non-syn	Asn->Ser	9184	3061	7	0	5	0	0	0	3	0	15	0	0	0
15	chr9	408569	T	T	C	23	26	0.695652	0.576923	Exon	PF3D7_0908900	-	conserved+Plasmodium+protein%2C+unknown+function	N/A		Non-syn	Glu->Gly	940	313	0	7	0	16	0	0	0	15	0	11	0	0
15	chr9	408557	C	C	T	23	26	0.695652	0.576923	Exon	PF3D7_0908900	-	conserved+Plasmodium+protein%2C+unknown+function	N/A		Non-syn	Gly->Glu	952	317	0	16	0	7	0	0	0	11	0	15	0	0
14	chr12	912957	A	A	G	23	19	0.521739	0.736842	Exon	PF3D7_1222600	+	transcription+factor+with+AP2+domain%28s%29+%28ApiAP2%29	N/A		Non-syn	Asn->Asp	5754	1918	12	0	11	0	0	0	5	0	14	0	0	0
14	chr12	1758712	C	C	T	24	26	0.5	0.538462	Exon	PF3D7_1241300	-	conserved+Plasmodium+protein%2C+unknown+function	N/A		Non-syn	Ser->Asn	487	162	0	12	0	12	0	0	0	12	0	14	0	0
14	chr14	2359194	T	T	A	35	23	1	0.608696	Exon	PF3D7_1457400	+	conserved+Plasmodium+protein%2C+unknown+function	N/A		Non-syn	Ile->Lys	8209	2736	0	0	0	35	0	0	14	0	0	9	0	0
14	chr5	64837	A	A	G	29	26	0.517241	0.538462	Exon	PF3D7_0501200	+	parasite-infected+erythrocyte+surface+protein+%28PIESP2%29	N/A		Non-syn	Glu->Gly	574	191	15	0	14	0	0	0	12	0	14	0	0	0
14	chr5	64834	A	A	C	33	26	0.606061	0.538462	Exon	PF3D7_0501200	+	parasite-infected+erythrocyte+surface+protein+%28PIESP2%29	N/A		Non-syn	His->Pro	571	190	20	13	0	0	0	0	12	14	0	0	0	0
14	chr9	1151625	T	T	C	38	26	0.552632	0.538462	Exon	PF3D7_0928700	-	conserved+Plasmodium+protein%2C+unknown+function	N/A		Non-syn	Thr->Ala	3528	1176	0	17	0	21	0	0	0	14	0	12	0	0
13	chr11	658765	T	T	C	50	24	0.56	0.541667	Exon	PF3D7_1117200	+	conserved+Plasmodium+protein%2C+unknown+function	N/A		Non-syn	Tyr->His	3699	1233	0	22	0	28	0	0	0	13	0	11	0	0
13	chr12	1850500	A	A	G	40	24	0.725	0.541667	Exon	PF3D7_1244100	+	conserved+Plasmodium+protein%2C+unknown+function	N/A		Non-syn	Asn->Asp	2823	941	29	0	11	0	0	0	11	0	13	0	0	0
13	chr13	1366705	A	A	T	14	17	0.5	0.764706	Exon	PF3D7_1333200	+	ubiquitin-activating+enzyme+%28UBA1%29	N/A		Non-syn	Asn->Ile	4612	1537	7	0	0	7	0	0	4	0	0	13	0	0
13	chr13	2696667	G	G	T	12	24	0.666667	0.541667	Exon	PF3D7_1367700	+	alanyl-tRNA+synthetase%2CAlanine--tRNA+ligase	N/A		Non-syn	Ser->Ile	1012	337	0	0	8	4	0	0	0	0	11	13	0	0
13	chr14	1180591	T	T	G	14	22	0.571429	0.590909	Exon	PF3D7_1429900	+	ATP-dependent+DNA+helicase%2C+putative	N/A		Non-syn	Asp->Glu	3821	1273	0	0	6	8	0	0	0	0	13	9	0	0
13	chr14	583949	A	A	C	19	22	0.578947	0.590909	Exon	PF3D7_1414500	-	atypical+protein+kinase%2C+ABC-1+family%2C+putative+%28ABCk2%29	N/A		Non-syn	Asn->Lys	3056	1018	11	8	0	0	0	0	9	13	0	0	0	0
13	chr14	3050573	A	A	G	26	25	0.692308	0.52	Exon	PF3D7_1474400	+	conserved+Plasmodium+protein%2C+unknown+function	N/A		Non-syn	Asn->Asp	4953	1651	18	0	8	0	0	0	12	0	13	0	0	0
13	chr14	2888531	C	C	A	15	18	0.733333	0.722222	Exon	PF3D7_1470600	-	RAP+protein%2C+putative	N/A		Non-syn	Lys->Asn	128	42	4	11	0	0	0	0	13	5	0	0	0	0
13	chr14	2359201	T	T	A	43	24	1	0.541667	Exon	PF3D7_1457400	+	conserved+Plasmodium+protein%2C+unknown+function	N/A		Non-syn	Asn->Lys	8216	2738	0	0	0	43	0	0	13	0	1	10	0	0
13	chr14	1952476	C	C	A	33	20	0.787879	0.65	Exon	PF3D7_1447800	+	conserved+Plasmodium+protein%2C+unknown+function	N/A		Non-syn	Thr->Lys	5230	1743	6	26	0	0	1	0	13	7	0	0	0	0
13	chr14	1651015	A	A	T	24	25	0.541667	0.52	Exon	PF3D7_1440400	-	conserved+Plasmodium+protein%2C+unknown+function	N/A		Non-syn	Ile->Asn	679	226	13	0	0	10	1	0	12	0	0	13	0	0
13	chr1	401583	A	A	C	14	23	0.5	0.565217	Exon	PF3D7_0110500	+	bromodomain+protein%2C+putative	N/A		Non-syn	Asn->His	4992	1664	7	7	0	0	0	0	10	13	0	0	0	0
13	chr4	226167	A	A	T	26	25	0.846154	0.52	Exon	PF3D7_0404100	-	transcription+factor+with+AP2+domain%28s%29%2C+putative+%28ApiAP2%29	N/A		Non-syn	Ile->Asn	5566	1855	22	0	0	4	0	0	12	0	0	13	0	0
13	chr5	201692	G	G	A	29	16	0.689655	0.8125	Exon	PF3D7_0504800	-	conserved+Plasmodium+protein%2C+unknown+function	N/A		Non-syn	Thr->Ile	3040	1013	9	0	20	0	0	0	13	0	3	0	0	0
13	chr6	30542	G	G	C	51	17	0.568627	0.764706	Exon	PF3D7_0600600	-	erythrocyte+membrane+protein+1+%28PfEMP1%29%2C+pseudogene+%28VAR+pseudogene%29	N/A		Non-syn	Asn->Lys	398	132	0	22	29	0	0	0	0	13	4	0	0	0
13	chr6	30521	T	T	G	51	17	0.568627	0.764706	Exon	PF3D7_0600600	-	erythrocyte+membrane+protein+1+%28PfEMP1%29%2C+pseudogene+%28VAR+pseudogene%29	N/A		Non-syn	Lys->Asn	419	139	0	0	22	29	0	0	0	0	13	4	0	0
13	chr9	248607	T	T	A	32	21	0.65625	0.619048	Exon	PF3D7_0905200	-	mitochondrial+carrier+protein%2C+putative	N/A		Non-syn	Asn->Ile	253	84	11	0	0	21	0	0	13	0	0	8	0	0
12	chr10	586876	T	T	C	18	19	0.777778	0.631579	Exon	PF3D7_1014600	-	transcriptional+coactivator+ADA2+%28ADA2%29	N/A		Non-syn	Asn->Asp	2214	738	0	4	0	14	0	0	0	12	0	7	0	0
12	chr11	1650714	G	G	A	19	17	0.631579	0.705882	Exon	PF3D7_1141100	+	conserved+Plasmodium+protein%2C+unknown+function	N/A		Non-syn	Ser->Asn	1393	464	7	0	12	0	0	0	12	0	5	0	0	0
12	chr12	282392	G	G	T	16	16	0.625	0.75	Exon	PF3D7_1206300	-	conserved+Plasmodium+protein%2C+unknown+function	N/A		Non-syn	Pro->Gln	6910	2303	0	0	10	6	0	0	0	0	4	12	0	0
12	chr12	282389	T	T	C	16	16	0.625	0.75	Exon	PF3D7_1206300	-	conserved+Plasmodium+protein%2C+unknown+function	N/A		Non-syn	Asn->Ser	6913	2304	0	6	0	10	0	0	0	12	0	4	0	0
12	chr12	1903476	G	G	T	34	20	0.735294	0.6	Exon	PF3D7_1245600	-	kinesin%2C+putative	N/A		Non-syn	Leu->Ile	1590	530	0	0	25	9	0	0	0	0	8	12	0	0
12	chr12	1176096	C	C	T	15	23	0.733333	0.521739	Exon	PF3D7_1228800	-	conserved+Plasmodium+protein%2C+unknown+function	N/A		Non-syn	Asp->Asn	3090	1030	0	11	0	4	0	0	0	11	0	12	0	0
12	chr14	962130	A	A	T	16	20	0.5625	0.6	Exon	PF3D7_1423700	-	conserved+Plasmodium+protein%2C+unknown+function	N/A		Non-syn	Tyr->Asn	1620	540	9	0	0	7	0	0	8	0	0	12	0	0
12	chr3	266211	A	A	T	15	21	0.866667	0.571429	Exon	PF3D7_0305500	-	conserved+Plasmodium+protein%2C+unknown+function	N/A		Non-syn	Ile->Asn	7075	2358	13	0	0	2	0	0	9	0	0	12	0	0
12	chr3	141908	A	A	G	33	22	0.575758	0.545455	Exon	PF3D7_0302600	+	ABC+transporter%2C+%28TAP+family%29%2C+putative	N/A		Non-syn	Asn->Ser	352	117	19	0	14	0	0	0	10	0	12	0	0	0
12	chr3	907015	C	C	T	21	23	0.666667	0.521739	Exon	PF3D7_0321700	-	microtubule+and+actin+binding+protein%2C+putative	N/A		Non-syn	Arg->His	3103	1034	0	14	0	7	0	0	0	10	1	12	0	0
12	chr6	1161975	T	T	A	11	20	0.545455	0.6	Exon	PF3D7_0628200	+	protein+kinase+PK4+%28PK4%29	N/A		Non-syn	Met->Lys	2113	704	5	0	0	6	0	0	12	0	0	8	0	0
12	chr8	561685	A	A	T	30	17	0.5	0.705882	Exon	PF3D7_0811200	+	conserved+protein%2C+unknown+function	N/A		Non-syn	Asn->Tyr	810	270	15	0	0	15	0	0	5	0	0	12	0	0
12	chr8	406542	G	G	A	25	23	0.64	0.521739	Exon	PF3D7_0808000	+	conserved+Plasmodium+protein%2C+unknown+function	N/A		Non-syn	Cys->Tyr	1546	515	9	0	16	0	0	0	12	0	11	0	0	0
12	chr8	185795	A	A	G	25	23	0.68	0.521739	Exon	PF3D7_0802600	+	adenylyl+cyclase+beta%2C+putative+%28ACbeta%29	N/A		Non-syn	Asn->Ser	4885	1628	17	0	8	0	0	0	11	0	12	0	0	0
12	chr8	185793	A	A	T	28	19	0.642857	0.631579	Exon	PF3D7_0802600	+	adenylyl+cyclase+beta%2C+putative+%28ACbeta%29	N/A		Non-syn	Lys->Asn	4883	1627	18	0	0	10	0	0	7	0	0	12	0	0
12	chr8	1417675	C	C	G	28	18	1	0.666667	Exon	PF3D7_0833000	+	rifin+%28RIF%29	N/A		Non-syn	Gln->Glu	156	52	0	28	0	0	0	0	0	6	12	0	0	0
12	chr9	264774	T	T	C	28	22	0.928571	0.545455	Exon	PF3D7_0905300	-	dynein+heavy+chain%2C+putative	N/A		Non-syn	Asn->Asp	4935	1645	0	2	0	26	0	0	0	12	0	10	0	0
12	chr9	192375	A	A	C	14	16	0.857143	0.75	Exon	PF3D7_0904100	-	adapter-related+protein%2C+putative	N/A		Non-syn	Asp->Glu	3080	1026	12	2	0	0	0	0	4	12	0	0	0	0
12	chr9	1481048	T	T	C	25	22	0.56	0.545455	Exon	PF3D7_0937500	-	rifin+%28RIF%29	N/A		Non-syn	Ile->Val	1008	336	0	11	0	14	0	0	0	12	0	10	0	0
11	chr11	1444699	G	G	A	20	21	0.65	0.52381	Exon	PF3D7_1136600	+	conserved+Plasmodium+protein%2C+unknown+function	N/A		Non-syn	Ser->Asn	3196	1065	7	0	13	0	0	0	11	0	10	0	0	0
11	chr12	752772	C	C	A	35	21	0.8	0.52381	Exon	PF3D7_1219000	+	formin+2%2C+putative	N/A		Non-syn	Asp->Glu	6770	2256	7	28	0	0	0	0	11	10	0	0	0	0
11	chr13	194359	T	T	G	44	18	0.5	0.611111	Exon	PF3D7_1303800	-	conserved+Plasmodium+protein%2C+unknown+function	N/A		Non-syn	Tyr->Ser	18301	6100	0	0	22	22	0	0	0	0	11	7	0	0
11	chr13	1687904	C	C	A	34	17	0.529412	0.647059	Exon	PF3D7_1342900	-	transcription+factor+with+AP2+domain%28s%29+%28ApiAP2%29	N/A		Non-syn	Met->Ile	6065	2021	16	18	0	0	0	0	11	6	0	0	0	0
11	chr14	1270535	T	T	C	25	17	0.52	0.647059	Exon	PF3D7_1432300	-	conserved+Plasmodium+protein%2C+unknown+function	N/A		Non-syn	Asn->Asp	3957	1319	0	12	0	13	0	0	0	11	0	6	0	0
11	chr14	2654022	A	A	G	14	19	0.785714	0.578947	Exon	PF3D7_1465500	+	potassium+channel+protein+%28K2%29	N/A		Non-syn	Asn->Asp	3267	1089	11	0	3	0	0	0	7	1	11	0	0	0
11	chr3	916025	A	A	G	13	21	0.615385	0.52381	Exon	PF3D7_0321800	+	conserved+Plasmodium+protein%2C+unknown+function	N/A		Non-syn	Asn->Ser	3109	1036	8	0	5	0	0	0	10	0	11	0	0	0
11	chr4	835967	A	A	T	40	19	0.65	0.578947	Exon	PF3D7_0418600	+	regulator+of+chromosome+condensation%2C+putative	N/A		Non-syn	Asn->Ile	1573	524	26	0	0	14	0	0	8	0	0	11	0	0
11	chr5	639623	G	G	A	14	17	0.642857	0.647059	Exon	PF3D7_0515400	+	conserved+Plasmodium+protein%2C+unknown+function	N/A		Non-syn	Val->Ile	1527	509	5	0	9	0	0	0	11	0	6	0	0	0
11	chr5	918608	A	A	T	36	17	0.583333	0.647059	Exon	PF3D7_0522400	+	conserved+Plasmodium+protein%2C+unknown+function	N/A		Non-syn	Asn->Tyr	10386	3462	21	0	0	15	0	0	6	0	0	11	0	0
11	chr7	742931	C	C	A	16	17	0.625	0.647059	Exon	PF3D7_0717100	+	conserved+Plasmodium+protein%2C+unknown+function	N/A		Non-syn	Pro->Thr	921	307	6	10	0	0	0	0	11	6	0	0	0	0
11	chr8	1417666	A	A	G	28	17	1	0.647059	Exon	PF3D7_0833000	+	rifin+%28RIF%29	N/A		Non-syn	Asn->Asp	147	49	28	0	0	0	0	0	6	0	11	0	0	0
11	chr8	968628	T	T	A	25	20	0.6	0.55	Exon	PF3D7_0821500	-	ribosome+biogenesis+protein+nep1+homologue%2C+putative	N/A		Non-syn	Asn->Ile	112	37	10	0	0	15	0	0	11	0	0	9	0	0
10	chr13	194357	C	C	A	46	19	0.5	0.526316	Exon	PF3D7_1303800	-	conserved+Plasmodium+protein%2C+unknown+function	N/A		Non-syn	Gly->Cys	18303	6101	23	23	0	0	0	0	10	9	0	0	0	0
10	chr2	429569	T	T	G	19	19	0.736842	0.526316	Exon	PF3D7_0210500	+	conserved+Plasmodium+protein%2C+unknown+function	N/A		Non-syn	Tyr->Asp	2079	693	0	0	5	14	0	0	0	0	10	9	0	0
10	chr4	306074	C	C	T	17	18	0.764706	0.555556	Exon	PF3D7_0405700	-	lysine+decarboxylase%2C+putative	N/A		Non-syn	Ser->Asn	6919	2306	0	13	0	4	0	0	0	8	0	10	0	0
10	chr4	1001928	A	A	G	30	16	0.5	0.625	Exon	PF3D7_0422100	+	transmembrane+emp24+domain-containing+protein%2C+putative	N/A		Non-syn	Asn->Asp	315	105	15	0	13	0	2	0	6	0	10	0	0	0
10	chr5	1104110	G	G	T	29	19	0.931034	0.526316	Exon	PF3D7_0526600	+	conserved+Plasmodium+protein%2C+unknown+function	N/A		Non-syn	Val->Phe	2907	969	0	0	27	2	0	0	0	0	9	10	0	0
10	chr6	275707	T	T	C	14	19	0.714286	0.526316	Exon	PF3D7_0606600	-	conserved+Plasmodium+protein%2C+unknown+function	N/A		Non-syn	Asn->Asp	2055	685	0	4	0	10	0	0	0	10	0	9	0	0
10	chr6	273312	T	T	C	25	16	0.72	0.625	Exon	PF3D7_0606600	-	conserved+Plasmodium+protein%2C+unknown+function	N/A		Non-syn	Asn->Ser	4450	1483	0	7	0	18	0	0	0	10	0	6	0	0
10	chr6	30092	T	T	A	29	17	0.827586	0.588235	Exon	PF3D7_0600600	-	erythrocyte+membrane+protein+1+%28PfEMP1%29%2C+pseudogene+%28VAR+pseudogene%29	N/A		Non-syn	Gln->His	848	282	5	0	0	24	0	0	10	0	0	7	0	0
10	chr8	789394	T	T	A	32	14	0.71875	0.714286	Exon	PF3D7_0817300	-	asparagine-rich+antigen	N/A		Non-syn	Asn->Tyr	222	74	9	0	0	23	0	0	10	0	0	4	0	0
10	chr9	470427	A	A	T	14	15	0.857143	0.666667	Exon	PF3D7_0910200	+	conserved+Plasmodium+protein%2C+unknown+function	N/A		Non-syn	Asn->Tyr	5868	1956	12	0	0	2	0	0	5	0	0	10	0	0
9	chr10	1084702	T	T	C	33	17	0.545455	0.529412	Exon	PF3D7_1025500	-	conserved+Plasmodium+protein%2C+unknown+function	N/A		Non-syn	Asn->Asp	2094	698	0	15	0	18	0	0	0	9	0	8	0	0
9	chr13	812925	A	A	T	18	16	0.5	0.5625	Exon	PF3D7_1319600	+	conserved+Plasmodium+protein%2C+unknown+function	N/A		Non-syn	Lys->Asn	2738	912	9	0	0	9	0	0	7	0	0	9	0	0
9	chr14	2888535	A	A	T	15	17	1	0.529412	Exon	PF3D7_1470600	-	RAP+protein%2C+putative	N/A		Non-syn	Ile->Asn	124	41	15	0	0	0	0	0	8	0	0	9	0	0
9	chr2	348782	T	T	A	15	16	0.6	0.5625	Exon	PF3D7_0208400	-	conserved+Plasmodium+protein%2C+unknown+function	N/A		Non-syn	Asn->Tyr	558	186	6	0	0	9	0	0	9	0	0	7	0	0
9	chr6	927615	T	T	C	15	17	0.8	0.529412	Exon	PF3D7_0622900	-	transcription+factor+with+AP2+domain%28s%29%2C+putative+%28ApiAP2%29	N/A		Non-syn	Lys->Glu	3459	1153	0	3	0	12	0	0	0	9	0	8	0	0
9	chr7	995419	G	G	A	26	16	0.538462	0.5625	Exon	PF3D7_0723800	+	conserved+Plasmodium+protein%2C+unknown+function	N/A		Non-syn	Glu->Lys	2187	729	12	0	14	0	0	0	9	0	7	0	0	0
8	chr11	930418	T	T	A	22	15	0.545455	0.533333	Exon	PF3D7_1123500	-	conserved+Plasmodium+protein%2C+unknown+function	N/A		Non-syn	Asn->Tyr	2946	982	10	0	0	12	0	0	8	0	0	7	0	0
8	chr11	1218786	G	G	A	17	14	0.588235	0.571429	Exon	PF3D7_1131600	+	conserved+Plasmodium+protein%2C+unknown+function	N/A		Non-syn	Asp->Asn	2265	755	7	0	10	0	0	0	8	0	6	0	0	0
8	chr13	824034	T	T	A	12	15	0.75	0.533333	Exon	PF3D7_1319900	-	conserved+Plasmodium+protein%2C+unknown+function	N/A		Non-syn	Glu->Asp	2513	837	3	0	0	9	0	0	8	0	0	7	0	0
8	chr13	194429	A	A	C	28	14	0.607143	0.571429	Exon	PF3D7_1303800	-	conserved+Plasmodium+protein%2C+unknown+function	N/A		Non-syn	Cys->Gly	18231	6077	17	11	0	0	0	0	6	8	0	0	0	0
8	chr13	1687902	T	T	A	31	14	0.580645	0.571429	Exon	PF3D7_1342900	-	transcription+factor+with+AP2+domain%28s%29+%28ApiAP2%29	N/A		Non-syn	Asn->Ile	6067	2022	13	0	0	18	0	0	8	0	0	6	0	0
8	chr3	384630	G	G	A	17	12	0.529412	0.666667	Exon	PF3D7_0309000	+	dual+specificity+phosphatase+%28YVH1%29	N/A		Non-syn	Gly->Arg	255	85	8	0	9	0	0	0	8	0	4	0	0	0
8	chr3	212617	A	A	G	14	14	0.642857	0.571429	Exon	PF3D7_0304300	+	conserved+Plasmodium+protein%2C+unknown+function	N/A		Non-syn	Asn->Ser	334	111	9	0	5	0	0	0	6	0	8	0	0	0
8	chr3	919779	G	G	T	15	15	0.666667	0.533333	Exon	PF3D7_0321800	+	conserved+Plasmodium+protein%2C+unknown+function	N/A		Non-syn	Lys->Asn	6863	2287	0	0	10	5	0	0	0	0	7	8	0	0
8	chr3	713892	C	C	T	23	15	0.652174	0.533333	Exon	PF3D7_0317400	-	conserved+Plasmodium+protein%2C+unknown+function	N/A		Non-syn	Ser->Asn	190	63	0	15	0	8	0	0	0	7	0	8	0	0
8	chr5	277777	T	T	A	15	15	1	0.533333	Exon	PF3D7_0506500	+	conserved+Plasmodium+protein%2C+unknown+function	N/A		Non-syn	Ile->Lys	11374	3791	0	0	0	15	0	0	8	0	0	7	0	0
8	chr7	376745	T	T	C	17	14	0.823529	0.571429	Exon	PF3D7_0708200	-	conserved+Plasmodium+protein%2C+unknown+function	N/A		Non-syn	Asn->Asp	648	216	0	2	0	14	1	0	0	8	0	6	0	0
8	chr7	151968	G	G	A	26	14	0.538462	0.571429	Exon	PF3D7_0703800	+	conserved+Plasmodium+protein%2C+unknown+function	N/A		Non-syn	Gly->Asp	2164	721	12	0	14	0	0	0	8	0	6	0	0	0
8	chr9	1348457	T	T	C	16	16	0.8125	0.5	Exon	PF3D7_0934300	+	conserved+Plasmodium+protein%2C+unknown+function	N/A		Non-syn	Stop->Gln	435	145	0	3	0	13	0	0	1	8	0	7	0	0
8	chr9	1044825	G	G	T	16	14	0.625	0.571429	Exon	PF3D7_0926000	+	protein+kinase%2C+putative	N/A		Non-syn	Asp->Tyr	864	288	0	0	10	6	0	0	0	0	6	8	0	0
7	chr10	875220	A	A	T	25	13	0.88	0.538462	Exon	PF3D7_1021700	-	conserved+Plasmodium+membrane+protein%2C+unknown+function	N/A		Non-syn	Asn->Lys	19091	6363	22	0	0	3	0	0	6	0	0	7	0	0
7	chr13	2333577	C	A	C	166	13	0.96988	0.538462	Exon	PF3D7_1358900	-	GTP+binding+protein%2C+putative	Non-syn	Asn->Ile	Non-syn	Asn->Ser	478	159	161	5	0	0	0	0	6	7	0	0	0	0
7	chr14	1379305	T	T	A	22	13	0.727273	0.538462	Exon	PF3D7_1434500	-	dynein-related+AAA-type+ATPase%2C+putative	N/A		Non-syn	Glu->Asp	23360	7786	6	0	0	16	0	0	7	0	0	6	0	0
7	chr2	878632	C	C	A	31	11	0.612903	0.636364	Exon	PF3D7_0222100	-	Pfmc-2TM+Maurer%27s+cleft+two+transmembrane+protein+%28MC-2TM%29	N/A		Non-syn	Val->Leu	525	175	12	19	0	0	0	0	7	4	0	0	0	0
7	chr3	270051	T	T	C	18	12	0.833333	0.583333	Exon	PF3D7_0305500	-	conserved+Plasmodium+protein%2C+unknown+function	N/A		Non-syn	Asn->Ser	3235	1078	0	3	0	15	0	0	0	7	0	5	0	0
7	chr5	640099	A	A	T	11	13	0.727273	0.538462	Exon	PF3D7_0515400	+	conserved+Plasmodium+protein%2C+unknown+function	N/A		Non-syn	Lys->Asn	2003	667	8	0	0	3	0	0	6	0	0	7	0	0
6	chr12	642441	A	A	G	11	11	1	0.545455	Exon	PF3D7_1215900	+	conserved+Plasmodium+membrane+protein%2C+unknown+function+%28PfSR10%29	N/A		Non-syn	Asn->Ser	889	296	11	0	0	0	0	0	5	0	6	0	0	0
6	chr13	2593610	T	T	A	15	11	0.666667	0.545455	Exon	PF3D7_1364400	+	conserved+Plasmodium+protein%2C+unknown+function	N/A		Non-syn	Ile->Asn	8578	2859	5	0	0	10	0	0	6	0	0	5	0	0
6	chr4	774175	A	A	T	15	11	0.866667	0.545455	Exon	PF3D7_0417400	+	conserved+Plasmodium+protein%2C+unknown+function	N/A		Non-syn	Asn->Ile	17881	5960	13	0	0	2	0	0	5	0	0	6	0	0
6	chr8	1194590	T	T	G	11	11	1	0.545455	Exon	PF3D7_0827700	-	conserved+Plasmodium+membrane+protein%2C+unknown+function	N/A		Non-syn	Asn->His	2088	696	0	0	0	11	0	0	0	0	6	5	0	0

## Sheet: C1
Score	contig	position	WT	CallWT	CallMut	WTnumReads	MutnumReads	WTPercentSNP	MutPercentSNP	Wtcoding	wtID	strand	Description	WT syn	WT change	Mut change	Splice	Index	aa Index	WT A	WT C	WT G	WT T	WT N	WT U	mut A	mut C	mut G	mut T	mut N	mut U
73	chr10	129885	A	A	G	90	145	0.5	0.503448	Exon	PF3D7_1002700	+	conserved+Plasmodium+protein%2C+unknown+function	N/A		Non-syn	Asn->Asp	609	203	45	0	44	0	1	0	70	1	73	0	1	0
70	chr10	761246	T	T	A	39	111	0.589744	0.630631	Exon	PF3D7_1019000	+	eukaryotic+translation+initiation+factor+subunit+eIF2A%2C+putative	N/A		Non-syn	Ile->Asn	3451	1150	16	0	0	23	0	0	70	0	0	41	0	0
48	chr10	713528	T	G	A	19	57	0.631579	0.842105	Exon	PF3D7_1017800	-	conserved+Plasmodium+protein%2C+unknown+function	Non-syn	Lys->Asn	Non-syn	Lys->Asn	1130	376	7	0	12	0	0	0	48	0	8	0	1	0
29	chr10	248715	T	T	C	35	55	0.6	0.527273	Exon	PF3D7_1005700	-	DnaJ+protein%2C+putative	N/A		Non-syn	Ser->Gly	1098	366	0	14	0	21	0	0	0	29	0	26	0	0
28	chr10	248717	T	T	A	35	54	0.6	0.518519	Exon	PF3D7_1005700	-	DnaJ+protein%2C+putative	N/A		Non-syn	Tyr->Phe	1096	365	14	0	0	21	0	0	28	0	0	26	0	0
21	chr10	606339	T	T	N	14	42	1	0.5	Exon	PF3D7_1014900	-	conserved+Plasmodium+protein%2C+unknown+function	N/A		Non-syn	Ser->NNN	1470	490	0	0	0	14	0	0	0	1	0	20	21	0
153	chr10	1242211	T	T	A	21	239	0.952381	0.640167	Exon	PF3D7_1030400	-	conserved+Plasmodium+protein%2C+unknown+function	N/A		Non-syn	Lys->Asn	392	130	1	0	0	20	0	0	153	1	2	83	0	0
101	chr10	1642619	G	G	C	166	179	0.524096	0.564246	Exon	PF3D7_1041300	-	erythrocyte+membrane+protein+1%2C+PfEMP1+%28VAR%29	N/A		Non-syn	Gln->Glu	6366	2122	0	79	87	0	0	0	0	101	78	0	0	0
58	chr10	899071	C	C	N	14	77	0.714286	0.753247	Exon	PF3D7_1021800	-	conserved+Plasmodium+protein%2C+unknown+function	N/A		Non-syn	Arg->NNN	4537	1512	0	10	0	0	4	0	0	19	0	0	58	0
45	chr10	854353	C	C	T	75	76	0.506667	0.592105	Exon	PF3D7_1021100	-	conserved+Plasmodium+protein%2C+unknown+function	N/A		Non-syn	Ala->Thr	1932	644	0	38	0	37	0	0	0	31	0	45	0	0
27	chr10	1535076	A	A	G	10	41	0.8	0.658537	Exon	PF3D7_1038400	+	gametocyte-specific+protein+%28Pf11-1%29	N/A		Non-syn	Ile->Val	15942	5314	8	0	2	0	0	0	14	0	27	0	0	0
23	chr10	966831	G	G	T	39	43	0.589744	0.534884	Exon	PF3D7_1023100	-	dynein+heavy+chain%2C+putative	N/A		Non-syn	Thr->Asn	13729	4576	0	0	23	16	0	0	0	0	20	23	0	0
20	chr10	1246271	C	C	T	16	37	0.5	0.540541	Exon	PF3D7_1030600	-	glycoprotease%2C+putative	N/A		Non-syn	Gly->Glu	1405	468	0	8	0	8	0	0	0	14	0	20	3	0
19	chr10	974411	C	C	N	37	30	0.621622	0.633333	Exon	PF3D7_1023100	-	dynein+heavy+chain%2C+putative	N/A		Non-syn	Lys->NNN	6149	2049	0	23	0	0	14	0	0	11	0	0	19	0
17	chr10	854233	T	T	C	28	31	0.5	0.548387	Exon	PF3D7_1021100	-	conserved+Plasmodium+protein%2C+unknown+function	N/A		Non-syn	Thr->Ala	2052	684	0	14	0	14	0	0	0	17	0	14	0	0
16	chr10	1189117	A	A	T	38	30	0.552632	0.533333	Exon	PF3D7_1029000	-	conserved+Plasmodium+protein%2C+unknown+function%2C+pseudogene	N/A		Non-syn	Tyr->Stop	431	143	21	0	0	17	0	0	14	0	0	16	0	0
66	chr11	186589	C	C	T	58	122	0.551724	0.540984	Exon	PF3D7_1104200	-	chromatin+remodeling+protein+%28SNF2L%29	N/A		Non-syn	Ser->Asn	634	211	0	32	0	26	0	0	0	56	0	66	0	0
15	chr11	358233	A	A	T	10	26	0.5	0.576923	Exon	PF3D7_1108100	+	conserved+Plasmodium+protein%2C+unknown+function	N/A		Non-syn	Lys->Asn	2150	716	5	0	0	5	0	0	11	0	0	15	0	0
13	chr11	270147	T	T	C	11	24	0.727273	0.541667	Exon	PF3D7_1106500	-	conserved+Plasmodium+protein%2C+unknown+function	N/A		Non-syn	Asn->Asp	4275	1425	0	3	0	8	0	0	0	13	0	11	0	0
10	chr11	898217	C	C	A	15	19	0.533333	0.526316	Exon	PF3D7_1123000	-	conserved+Plasmodium+protein%2C+unknown+function	N/A		Non-syn	Met->Ile	5153	1717	7	8	0	0	0	0	10	9	0	0	0	0
10	chr11	898215	A	A	T	15	19	0.533333	0.526316	Exon	PF3D7_1123000	-	conserved+Plasmodium+protein%2C+unknown+function	N/A		Non-syn	Ile->Asn	5155	1718	8	0	0	7	0	0	9	0	0	10	0	0
37	chr11	1878404	G	G	A	26	66	0.653846	0.560606	Exon	PF3D7_1147200	+	tubulin-tyrosine+ligase%2C+putative	N/A		Non-syn	Gly->Glu	5257	1752	9	0	17	0	0	0	37	0	29	0	0	0
37	chr11	1878402	T	T	A	26	64	0.653846	0.578125	Exon	PF3D7_1147200	+	tubulin-tyrosine+ligase%2C+putative	N/A		Non-syn	Asn->Lys	5255	1751	9	0	0	17	0	0	37	0	0	27	0	0
37	chr11	1408666	G	G	A	46	64	0.673913	0.578125	Exon	PF3D7_1136000	+	conserved+Plasmodium+protein%2C+unknown+function	N/A		Non-syn	Asp->Asn	4560	1520	15	0	31	0	0	0	37	0	27	0	0	0
23	chr11	1259203	A	A	T	17	43	0.529412	0.534884	Exon	PF3D7_1132400	-	conserved+Plasmodium+membrane+protein%2C+unknown+function	N/A		Non-syn	Tyr->Asn	468	156	9	0	0	8	0	0	17	2	1	23	0	0
13	chr11	1079651	T	T	G	12	22	0.583333	0.590909	Exon	PF3D7_1127800	-	conserved+Plasmodium+protein%2C+unknown+function	N/A		Non-syn	Asn->His	1899	633	0	0	5	7	0	0	0	0	13	9	0	0
13	chr11	1020896	G	T	C	21	23	0.52381	0.565217	Exon	PF3D7_1126100	-	ThiF+family+protein%2C+putative	Non-syn	His->Asn	Non-syn	His->Asp	1599	533	0	10	0	11	0	0	0	13	0	10	0	0
10	chr11	1860394	C	C	T	17	19	0.647059	0.526316	Exon	PF3D7_1147000	-	sporozoite+asparagine-rich+protein+%28SLARP%29	N/A		Non-syn	Asp->Asn	6963	2321	0	11	0	6	0	0	0	9	0	10	0	0
144	chr12	64321	T	T	N	56	256	0.982143	0.5625	Exon	PF3D7_1200700	-	acyl-CoA+synthetase+%28ACS7%29	N/A		Non-syn	Ser->NNN	15	5	0	0	0	55	1	0	3	1	3	105	144	0
137	chr12	64320	C	C	N	57	260	0.982456	0.526923	Exon	PF3D7_1200700	-	acyl-CoA+synthetase+%28ACS7%29	N/A		Non-syn	Ser->NNN	16	5	0	56	0	0	1	0	1	122	0	0	137	0
84	chr12	1098643	G	G	N	18	159	1	0.528302	Exon	PF3D7_1227200	+	potassium+channel+protein+%28K1%29	N/A		Non-syn	Arg->NNN	514	171	0	0	18	0	0	0	0	0	75	0	84	0
82	chr12	1098642	A	A	N	18	156	1	0.525641	Exon	PF3D7_1227200	+	potassium+channel+protein+%28K1%29	N/A		Non-syn	Arg->NNN	513	171	18	0	0	0	0	0	74	0	0	0	82	0
56	chr12	1006593	C	C	N	18	98	0.722222	0.571429	Exon	PF3D7_1224700	-	conserved+Plasmodium+protein%2C+unknown+function	N/A		Non-syn	Glu->NNN	993	331	0	13	0	4	1	0	0	39	0	3	56	0
53	chr12	1006594	T	T	N	17	93	0.764706	0.569892	Exon	PF3D7_1224700	-	conserved+Plasmodium+protein%2C+unknown+function	N/A		Non-syn	Glu->NNN	992	330	0	4	0	13	0	0	1	1	0	38	53	0
39	chr12	912957	A	A	G	23	53	0.521739	0.735849	Exon	PF3D7_1222600	+	transcription+factor+with+AP2+domain%28s%29+%28ApiAP2%29	N/A		Non-syn	Asn->Asp	5754	1918	12	0	11	0	0	0	14	0	39	0	0	0
35	chr12	1060682	C	C	T	27	58	0.666667	0.603448	Exon	PF3D7_1226200	-	conserved+Plasmodium+protein%2C+unknown+function	N/A		Non-syn	Gly->Asp	787	262	0	18	0	9	0	0	0	23	0	35	0	0
26	chr12	282389	T	T	C	16	46	0.625	0.565217	Exon	PF3D7_1206300	-	conserved+Plasmodium+protein%2C+unknown+function	N/A		Non-syn	Asn->Ser	6913	2304	0	6	0	10	0	0	0	26	0	18	2	0
25	chr12	282392	G	G	T	16	43	0.625	0.581395	Exon	PF3D7_1206300	-	conserved+Plasmodium+protein%2C+unknown+function	N/A		Non-syn	Pro->Gln	6910	2303	0	0	10	6	0	0	0	0	18	25	0	0
16	chr12	1072636	T	T	A	10	27	0.6	0.592593	Exon	PF3D7_1226500	+	RAP+protein%2C+putative	N/A		Non-syn	Tyr->Asn	177	59	4	0	0	6	0	0	16	0	0	11	0	0
14	chr12	655955	T	T	A	18	27	0.722222	0.518519	Exon	PF3D7_1216400	+	conserved+Plasmodium+membrane+protein%2C+unknown+function	N/A		Non-syn	Asn->Lys	2285	761	5	0	0	13	0	0	14	0	0	13	0	0
94	chr12	1580403	A	A	G	31	178	0.548387	0.52809	Exon	PF3D7_1237900	+	conserved+Plasmodium+protein%2C+unknown+function	N/A		Non-syn	Thr->Ala	3222	1074	17	0	14	0	0	0	84	0	94	0	0	0
73	chr12	1427688	G	G	N	19	143	1	0.51049	Exon	PF3D7_1234200	+	conserved+Plasmodium+protein%2C+unknown+function%2C+pseudogene	N/A		Non-syn	Lys->NNN	290	96	0	0	19	0	0	0	0	0	70	0	73	0
34	chr12	2242131	C	C	T	18	46	0.5	0.73913	Exon	PF3D7_1255200	-	erythrocyte+membrane+protein+1%2C+PfEMP1+%28VAR%29	N/A		Non-syn	Val->Ile	5946	1982	0	9	0	9	0	0	0	12	0	34	0	0
23	chr12	1417090	C	C	A	37	46	0.702703	0.5	Exon	PF3D7_1234100	+	conserved+Plasmodium+protein%2C+unknown+function	N/A		Non-syn	His->Asn	2676	892	11	26	0	0	0	0	23	22	0	0	1	0
55	chr13	1301727	T	T	G	96	102	0.541667	0.539216	Exon	PF3D7_1331100	-	DEAD+box+helicase%2C+putative	N/A		Non-syn	Asn->His	2568	856	0	0	44	52	0	0	0	0	55	47	0	0
49	chr13	1006483	C	C	N	37	84	0.621622	0.583333	Exon	PF3D7_1324300	-	conserved+Plasmodium+membrane+protein%2C+unknown+function	N/A		Non-syn	Arg->NNN	12820	4273	0	23	0	0	14	0	1	34	0	0	49	0
45	chr13	387334	T	T	A	55	80	0.527273	0.5625	Exon	PF3D7_1308400	-	conserved+Plasmodium+protein%2C+unknown+function	N/A		Non-syn	Asn->Ile	4738	1579	26	0	0	29	0	0	45	0	0	35	0	0
43	chr13	756598	G	G	A	38	78	0.578947	0.551282	Exon	PF3D7_1318300	+	conserved+Plasmodium+protein%2C+unknown+function	N/A		Non-syn	Asp->Asn	2688	896	16	0	22	0	0	0	43	0	35	0	0	0
40	chr13	194359	T	T	G	44	73	0.5	0.547945	Exon	PF3D7_1303800	-	conserved+Plasmodium+protein%2C+unknown+function	N/A		Non-syn	Tyr->Ser	18301	6100	0	0	22	22	0	0	0	0	40	33	0	0
39	chr13	194357	C	C	A	46	74	0.5	0.527027	Exon	PF3D7_1303800	-	conserved+Plasmodium+protein%2C+unknown+function	N/A		Non-syn	Gly->Cys	18303	6101	23	23	0	0	0	0	39	35	0	0	0	0
32	chr13	877681	A	A	T	36	54	0.611111	0.592593	Exon	PF3D7_1321300	-	conserved+Plasmodium+membrane+protein%2C+unknown+function	N/A		Non-syn	Tyr->Asn	8583	2861	22	0	0	14	0	0	22	0	0	32	0	0
31	chr13	786379	A	A	G	28	54	0.678571	0.574074	Exon	PF3D7_1319000	+	conserved+Plasmodium+protein%2C+unknown+function	N/A		Non-syn	Tyr->Cys	2269	756	19	0	9	0	0	0	23	0	31	0	0	0
23	chr13	1271066	A	A	G	18	39	0.777778	0.589744	Exon	PF3D7_1329900	+	conserved+Plasmodium+protein%2C+unknown+function	N/A		Non-syn	Asn->Asp	1755	585	14	0	4	0	0	0	14	0	23	1	1	0
23	chr13	1253707	T	T	C	27	34	0.518519	0.676471	Exon	PF3D7_1329500	+	conserved+Plasmodium+protein%2C+unknown+function	N/A		Non-syn	Ile->Thr	1648	549	0	12	0	14	1	0	0	23	0	10	1	0
21	chr13	48097	A	A	T	10	29	0.8	0.724138	Exon	PF3D7_1300400	+	rifin+%28RIF%29	N/A		Non-syn	Gln->His	359	119	8	0	0	2	0	0	8	0	0	21	0	0
20	chr13	1265933	G	G	T	20	26	0.5	0.769231	Exon	PF3D7_1329800	+	conserved+Plasmodium+protein%2C+unknown+function	N/A		Non-syn	Gly->Val	796	265	0	0	10	10	0	0	0	0	6	20	0	0
20	chr13	666049	A	A	T	32	32	0.5	0.625	Exon	PF3D7_1315900	+	exportin+1-like+protein%2C+putative	N/A		Non-syn	Asn->Ile	2308	769	16	0	0	15	1	0	12	0	0	20	0	0
19	chr13	1113447	A	A	T	15	33	0.533333	0.575758	Exon	PF3D7_1326600	+	conserved+Plasmodium+protein%2C+unknown+function	N/A		Non-syn	Asn->Ile	5572	1857	8	0	0	7	0	0	14	0	0	19	0	0
18	chr13	1266445	T	T	A	24	26	0.5	0.692308	Exon	PF3D7_1329800	+	conserved+Plasmodium+protein%2C+unknown+function	N/A		Non-syn	Leu->Ile	1308	436	12	0	0	12	0	0	18	0	0	8	0	0
17	chr13	1266447	A	A	C	24	26	0.5	0.653846	Exon	PF3D7_1329800	+	conserved+Plasmodium+protein%2C+unknown+function	N/A		Non-syn	Leu->Phe	1310	436	12	12	0	0	0	0	8	17	0	0	1	0
16	chr13	1265932	G	T	A	22	23	0.636364	0.695652	Exon	PF3D7_1329800	+	conserved+Plasmodium+protein%2C+unknown+function	Non-syn	Gly->Cys	Non-syn	Gly->Ser	795	265	8	0	0	14	0	0	16	0	0	7	0	0
15	chr13	1113449	A	A	G	12	29	0.666667	0.517241	Exon	PF3D7_1326600	+	conserved+Plasmodium+protein%2C+unknown+function	N/A		Non-syn	Asn->Asp	5574	1858	8	0	4	0	0	0	14	0	15	0	0	0
15	chr13	191117	T	T	C	16	27	0.5	0.555556	Exon	PF3D7_1303800	-	conserved+Plasmodium+protein%2C+unknown+function	N/A		Non-syn	Asn->Asp	21543	7181	0	8	0	8	0	0	0	15	0	12	0	0
14	chr13	172855	G	G	T	17	26	0.705882	0.538462	Exon	PF3D7_1303500	-	sodium%2Fhydrogen+exchanger%2C+Na+%2C+H++antiporter+%28NHE%29	N/A		Non-syn	His->Asn	2934	978	0	0	12	5	0	0	0	0	12	14	0	0
11	chr13	1366705	A	A	T	14	13	0.5	0.846154	Exon	PF3D7_1333200	+	ubiquitin-activating+enzyme+%28UBA1%29	N/A		Non-syn	Asn->Ile	4612	1537	7	0	0	7	0	0	2	0	0	11	0	0
11	chr13	435437	T	T	A	12	18	0.583333	0.611111	Exon	PF3D7_1309400	+	HORMA+domain+protein%2C+putative	N/A		Non-syn	Asp->Glu	3545	1181	5	0	0	7	0	0	11	0	0	7	0	0
147	chr13	2884901	G	G	A	246	285	0.54065	0.515789	Exon	PF3D7_1373500	-	erythrocyte+membrane+protein+1%2C+PfEMP1+%28VAR%29	N/A		Non-syn	Ala->Val	6556	2185	113	0	133	0	0	0	147	0	138	0	0	0
133	chr13	1700618	C	C	N	38	235	0.973684	0.565957	Exon	PF3D7_1343100	-	conserved+Plasmodium+protein%2C+unknown+function	N/A		Non-syn	Glu->NNN	12	4	0	37	0	0	1	0	0	102	0	0	133	0
132	chr13	2788230	A	A	N	65	250	0.892308	0.528	Exon	PF3D7_1370300	+	membrane+associated+histidine-rich+protein+%28MAHRP1%29	N/A		Non-syn	Arg->NNN	258	86	58	0	0	0	7	0	118	0	0	0	132	0
130	chr13	1700619	T	T	N	37	229	1	0.567686	Exon	PF3D7_1343100	-	conserved+Plasmodium+protein%2C+unknown+function	N/A		Non-syn	Glu->NNN	11	3	0	0	0	37	0	0	0	1	0	98	130	0
125	chr13	1543899	C	C	N	34	246	0.647059	0.50813	Exon	PF3D7_1338100	+	proteasome+regulatory+subunit%2C+putative	N/A		Non-syn	Ala->NNN	1429	476	0	22	0	0	12	0	0	120	1	0	125	0
23	chr13	2072486	A	A	G	10	35	0.6	0.657143	Exon	PF3D7_1352000	+	conserved+Plasmodium+protein%2C+unknown+function	N/A		Non-syn	Tyr->Cys	3169	1056	6	0	4	0	0	0	8	0	23	1	3	0
16	chr13	2593610	T	T	A	15	26	0.666667	0.615385	Exon	PF3D7_1364400	+	conserved+Plasmodium+protein%2C+unknown+function	N/A		Non-syn	Ile->Asn	8578	2859	5	0	0	10	0	0	16	0	0	10	0	0
14	chr13	1514002	G	G	T	26	27	0.769231	0.518519	Exon	PF3D7_1337500	-	conserved+Plasmodium+protein%2C+unknown+function	N/A		Non-syn	Asn->Lys	5591	1863	0	0	20	6	0	0	0	0	13	14	0	0
13	chr13	2593625	G	G	A	18	26	0.555556	0.5	Exon	PF3D7_1364400	+	conserved+Plasmodium+protein%2C+unknown+function	N/A		Non-syn	Ser->Asn	8593	2864	8	0	10	0	0	0	13	0	11	2	0	0
13	chr13	1751882	A	A	T	15	24	0.533333	0.541667	Exon	PF3D7_1343800	-	conserved+Plasmodium+protein%2C+unknown+function	N/A		Non-syn	Asn->Lys	1604	534	8	0	0	7	0	0	11	0	0	13	0	0
1870	chr14	721986	A	A	T	118	187	0.59322	1	Exon	PF3D7_1417400	+	cyclic+nucleotide-binding+protein%2C+putative%2C+pseudogene+%28cNBP%29	N/A		Non-syn	Lys->Stop	6693	2231	70	0	0	48	0	0	0	0	0	187	0	0
45	chr14	412430	T	T	C	52	84	0.615385	0.535714	Exon	PF3D7_1410300	-	conserved+Plasmodium+protein%2C+unknown+function	N/A		Non-syn	Asn->Asp	4632	1544	0	20	0	32	0	0	0	45	0	34	5	0
35	chr14	412475	T	T	C	49	69	0.653061	0.507246	Exon	PF3D7_1410300	-	conserved+Plasmodium+protein%2C+unknown+function	N/A		Non-syn	Asn->Asp	4587	1529	1	16	0	32	0	0	0	35	0	34	0	0
30	chr14	1325965	C	C	T	27	58	0.555556	0.517241	Exon	PF3D7_1433400	-	conserved+Plasmodium+membrane+protein%2C+unknown+function	N/A		Non-syn	Asp->Asn	3612	1204	0	15	0	12	0	0	0	28	0	30	0	0
21	chr14	1384257	C	C	T	18	36	0.555556	0.583333	Exon	PF3D7_1434500	-	dynein-related+AAA-type+ATPase%2C+putative	N/A		Non-syn	Asp->Asn	18408	6136	0	10	0	8	0	0	0	15	0	21	0	0
19	chr14	1328654	A	A	T	16	35	0.625	0.542857	Exon	PF3D7_1433400	-	conserved+Plasmodium+membrane+protein%2C+unknown+function	N/A		Non-syn	Asn->Lys	923	307	10	0	0	6	0	0	16	0	0	19	0	0
19	chr14	962130	A	A	T	16	34	0.5625	0.558824	Exon	PF3D7_1423700	-	conserved+Plasmodium+protein%2C+unknown+function	N/A		Non-syn	Tyr->Asn	1620	540	9	0	0	7	0	0	15	0	0	19	0	0
17	chr14	412125	G	G	T	10	21	1	0.809524	Exon	PF3D7_1410300	-	conserved+Plasmodium+protein%2C+unknown+function	N/A		Non-syn	Asp->Glu	4937	1645	0	0	10	0	0	0	2	0	0	17	2	0
13	chr14	844121	T	C	N	12	20	0.583333	0.65	Exon	PF3D7_1420300	+	zinc+finger+protein%2C+putative	Syn		Non-syn	Asn->NNN	410	136	0	7	0	0	5	0	0	6	0	1	13	0
11	chr14	1195986	T	T	C	10	19	0.5	0.578947	Exon	PF3D7_1430300	-	acid+phosphatase%2C+putative	N/A		Non-syn	Asn->Asp	3933	1311	0	5	0	5	0	0	0	11	0	8	0	0
1610	chr14	2533393	T	T	A	58	161	1	1	Exon	PF3D7_1462400	-	conserved+Plasmodium+protein%2C+unknown+function	N/A		Non-syn	Lys->Stop	8007	2669	0	0	0	58	0	0	161	0	0	0	0	0
109	chr14	2509015	G	G	A	163	199	0.503067	0.547739	Exon	PF3D7_1461800	+	conserved+Plasmodium+protein%2C+unknown+function	N/A		Non-syn	Val->Met	4866	1622	81	0	82	0	0	0	109	0	90	0	0	0
33	chr14	1754032	C	C	A	26	54	0.653846	0.611111	Exon	PF3D7_1442900	+	guanine+nucleotide+exchange+factor%2C+putative	N/A		Non-syn	His->Asn	522	174	9	17	0	0	0	0	33	21	0	0	0	0
32	chr14	1933198	C	C	N	12	55	0.833333	0.581818	Exon	PF3D7_1447100	-	conserved+Plasmodium+protein%2C+unknown+function	N/A		Non-syn	Met->NNN	2	0	0	10	0	0	2	0	0	23	0	0	32	0
31	chr14	1894896	A	A	T	31	61	0.580645	0.508197	Exon	PF3D7_1446200	-	M17+leucyl+aminopeptidase+%28LAP%29	N/A		Non-syn	Ile->Asn	121	40	18	0	0	13	0	0	29	1	0	31	0	0
23	chr14	1912928	A	A	T	27	42	0.592593	0.547619	Exon	PF3D7_1446500	+	conserved+Plasmodium+protein%2C+unknown+function	N/A		Non-syn	Asn->Ile	5731	1910	16	0	0	11	0	0	19	0	0	23	0	0
19	chr14	2857510	T	T	A	38	36	0.5	0.527778	Exon	PF3D7_1469600	+	biotin+carboxylase+subunit+of+acetyl+CoA+carboxylase%2C+putative+%28ACC1%29	N/A		Non-syn	Asn->Lys	5360	1786	19	0	0	19	0	0	19	0	0	17	0	0
46	chr1	157182	T	T	G	34	83	0.617647	0.554217	Exon	PF3D7_0103500	+	conserved+Plasmodium+protein%2C+unknown+function	N/A		Non-syn	Ser->Arg	2870	956	0	0	13	21	0	0	0	0	46	37	0	0
25	chr1	318059	C	C	A	16	33	0.75	0.757576	Exon	PF3D7_0107600	+	serine%2Fthreonine+protein+kinase%2C+putative	N/A		Non-syn	His->Asn	3441	1147	4	12	0	0	0	0	25	8	0	0	0	0
7	chr1	151209	G	G	N	10	13	0.6	0.538462	Exon	PF3D7_0103400	-	zinc-carboxypeptidase%2C+putative	N/A		Non-syn	Ser->NNN	1568	522	0	0	6	0	4	0	0	0	6	0	7	0
85	chr1	607934	T	T	G	120	157	0.558333	0.541401	Exon	PF3D7_0115700	-	erythrocyte+membrane+protein+1%2C+PfEMP1+%28VAR%29	N/A		Non-syn	His->Pro	6067	2022	0	0	53	67	0	0	0	0	85	70	2	0
34	chr1	398344	A	A	G	12	59	0.5	0.576271	Exon	PF3D7_0110500	+	bromodomain+protein%2C+putative	N/A		Non-syn	Asn->Ser	1753	584	6	0	6	0	0	0	25	0	34	0	0	0
22	chr1	341137	G	T	A	27	40	0.518519	0.55	Exon	PF3D7_0108300	+	conserved+Plasmodium+protein%2C+unknown+function	Non-syn	Val->Leu	Non-syn	Val->Met	3969	1323	13	0	0	14	0	0	22	0	0	18	0	0
47	chr2	471722	G	G	A	48	84	0.5	0.559524	Exon	PF3D7_0211700	+	protein+kinase%2C+putative+%28TKL1%29	N/A		Non-syn	Val->Ile	1932	644	24	0	24	0	0	0	47	0	37	0	0	0
29	chr2	203805	A	A	C	23	49	0.695652	0.591837	Exon	PF3D7_0204600	-	conserved+Plasmodium+protein%2C+unknown+function	N/A		Non-syn	Tyr->Asp	243	81	16	7	0	0	0	0	20	29	0	0	0	0
29	chr2	203804	T	T	C	23	48	0.695652	0.604167	Exon	PF3D7_0204600	-	conserved+Plasmodium+protein%2C+unknown+function	N/A		Non-syn	Tyr->Cys	244	81	0	7	0	16	0	0	0	29	0	19	0	0
25	chr2	416306	G	G	A	19	40	0.684211	0.625	Exon	PF3D7_0210200	-	conserved+Plasmodium+protein%2C+unknown+function	N/A		Non-syn	Ser->Leu	4831	1610	6	0	13	0	0	0	25	0	15	0	0	0
93	chr2	874202	T	T	G	139	181	0.510791	0.513812	Exon	PF3D7_0221900	-	erythrocyte+membrane+protein+1+%28PfEMP1%29%2C+truncated	N/A		Non-syn	Asn->His	972	324	0	0	68	71	0	0	0	0	93	88	0	0
57	chr2	916579	G	G	C	81	105	0.679012	0.542857	Exon	PF3D7_0223500	-	erythrocyte+membrane+protein+1%2C+PfEMP1+%28VAR%29	N/A		Non-syn	Gln->Glu	6306	2102	0	26	55	0	0	0	0	57	48	0	0	0
44	chr2	672042	A	A	G	41	71	0.585366	0.619718	Exon	PF3D7_0216300	+	conserved+Plasmodium+protein%2C+unknown+function	N/A		Non-syn	Asn->Asp	1629	543	24	0	17	0	0	0	27	0	44	0	0	0
32	chr2	878652	A	A	G	33	53	0.575758	0.603774	Exon	PF3D7_0222100	-	Pfmc-2TM+Maurer%27s+cleft+two+transmembrane+protein+%28MC-2TM%29	N/A		Non-syn	Ile->Thr	505	168	19	0	14	0	0	0	21	0	32	0	0	0
31	chr2	687053	G	G	C	21	62	0.571429	0.5	Exon	PF3D7_0216600	+	MtN3-like+protein	N/A		Non-syn	Ser->Thr	568	189	0	9	12	0	0	0	0	31	30	0	1	0
27	chr2	878632	C	C	A	31	49	0.612903	0.55102	Exon	PF3D7_0222100	-	Pfmc-2TM+Maurer%27s+cleft+two+transmembrane+protein+%28MC-2TM%29	N/A		Non-syn	Val->Leu	525	175	12	19	0	0	0	0	27	20	1	0	1	0
22	chr2	878757	C	C	N	16	38	0.6875	0.578947	Exon	PF3D7_0222100	-	Pfmc-2TM+Maurer%27s+cleft+two+transmembrane+protein+%28MC-2TM%29	N/A		Non-syn	Ser->NNN	400	133	0	11	0	0	5	0	0	15	1	0	22	0
17	chr2	662762	A	A	G	11	28	0.636364	0.607143	Exon	PF3D7_0216000	+	DEAD%2FDEAH+box+helicase%2C+putative	N/A		Non-syn	Lys->Arg	4126	1375	7	0	4	0	0	0	10	0	17	0	1	0
68	chr3	240695	C	C	N	32	107	0.5	0.635514	Exon	PF3D7_0305100	-	conserved+Plasmodium+protein%2C+unknown+function	N/A		Non-syn	Glu->NNN	7575	2525	0	16	0	4	12	0	0	32	0	7	68	0
45	chr3	247970	T	T	C	59	90	0.59322	0.5	Exon	PF3D7_0305100	-	conserved+Plasmodium+protein%2C+unknown+function	N/A		Non-syn	Ile->Val	300	100	0	24	0	35	0	0	0	45	1	43	1	0
26	chr3	52906	C	C	T	14	46	0.714286	0.565217	Exon	PF3D7_0300400	-	stevor	N/A		Non-syn	Glu->Lys	264	88	0	10	0	4	0	0	0	20	0	26	0	0
19	chr3	269133	T	T	A	20	37	0.55	0.513514	Exon	PF3D7_0305500	-	conserved+Plasmodium+protein%2C+unknown+function	N/A		Non-syn	Asn->Ile	4153	1384	9	0	0	11	0	0	19	0	0	18	0	0
6	chr3	62592	G	G	N	11	11	0.818182	0.545455	Exon	PF3D7_0300700	+	rifin+%28RIF%29	N/A		Non-syn	Ala->NNN	984	328	0	0	9	0	2	0	0	0	5	0	6	0
1680	chr3	907562	C	C	T	67	168	1	1	Exon	PF3D7_0321700	-	microtubule+and+actin+binding+protein%2C+putative	N/A		Non-syn	Asp->Asn	2556	852	0	67	0	0	0	0	0	0	0	168	0	0
55	chr3	907340	C	C	T	12	70	0.5	0.785714	Exon	PF3D7_0321700	-	microtubule+and+actin+binding+protein%2C+putative	N/A		Non-syn	Asp->Asn	2778	926	0	6	0	6	0	0	0	15	0	55	0	0
51	chr3	917357	G	G	N	11	88	0.727273	0.579545	Exon	PF3D7_0321800	+	conserved+Plasmodium+protein%2C+unknown+function	N/A		Non-syn	Ser->NNN	4441	1480	1	0	8	0	2	0	12	0	25	0	51	0
42	chr3	917356	A	A	N	10	79	1	0.531646	Exon	PF3D7_0321800	+	conserved+Plasmodium+protein%2C+unknown+function	N/A		Non-syn	Ser->NNN	4440	1480	10	0	0	0	0	0	37	0	0	0	42	0
42	chr3	917355	C	C	N	10	79	1	0.531646	Exon	PF3D7_0321800	+	conserved+Plasmodium+protein%2C+unknown+function	N/A		Non-syn	Asn->NNN	4439	1479	0	10	0	0	0	0	0	37	0	0	42	0
17	chr3	916025	A	A	G	13	31	0.615385	0.548387	Exon	PF3D7_0321800	+	conserved+Plasmodium+protein%2C+unknown+function	N/A		Non-syn	Asn->Ser	3109	1036	8	0	5	0	0	0	13	0	17	0	1	0
16	chr3	907015	C	C	T	21	29	0.666667	0.551724	Exon	PF3D7_0321700	-	microtubule+and+actin+binding+protein%2C+putative	N/A		Non-syn	Arg->His	3103	1034	0	14	0	7	0	0	0	13	0	16	0	0
7	chr3	827155	A	A	T	10	12	0.6	0.583333	Exon	PF3D7_0319700	+	ABC+transporter%2C+putative	N/A		Non-syn	Lys->Asn	5915	1971	6	0	0	4	0	0	5	0	0	7	0	0
28	chr4	226165	G	G	T	37	54	0.594595	0.518519	Exon	PF3D7_0404100	-	transcription+factor+with+AP2+domain%28s%29%2C+putative+%28ApiAP2%29	N/A		Non-syn	His->Asn	5568	1856	0	0	22	15	0	0	0	0	26	28	0	0
299	chr4	969131	G	G	C	87	327	0.505747	0.914373	Exon	PF3D7_0421300	-	erythrocyte+membrane+protein+1%2C+PfEMP1+%28VAR%29	N/A		Non-syn	Thr->Ser	6481	2160	0	43	44	0	0	0	0	299	28	0	0	0
162	chr4	1015415	T	T	A	50	284	0.5	0.570423	Exon	PF3D7_0422200	-	erythrocyte+membrane-associated+antigen	N/A		Non-syn	Lys->Asn	1832	610	25	0	0	25	0	0	162	1	1	120	0	0
12	chr4	760190	G	G	T	19	19	0.578947	0.631579	Exon	PF3D7_0417400	+	conserved+Plasmodium+protein%2C+unknown+function	N/A		Non-syn	Met->Ile	3896	1298	0	0	11	8	0	0	0	0	7	12	0	0
9	chr4	856721	C	C	T	15	12	0.733333	0.75	Exon	PF3D7_0419300	-	conserved+Plasmodium+protein%2C+unknown+function	N/A		Non-syn	Arg->Lys	217	72	0	11	0	4	0	0	0	3	0	9	0	0
7	chr4	856724	C	C	T	17	11	0.823529	0.636364	Exon	PF3D7_0419300	-	conserved+Plasmodium+protein%2C+unknown+function	N/A		Non-syn	Arg->Gln	214	71	0	14	0	3	0	0	0	4	0	7	0	0
67	chr5	352374	T	T	C	54	134	0.648148	0.5	Exon	PF3D7_0508500	-	guanidine+nucleotide+exchange+factor+%28RCC1%29	N/A		Non-syn	Asn->Ser	2665	888	0	16	0	35	3	0	0	67	0	53	14	0
53	chr5	526038	G	G	A	31	89	0.709677	0.595506	Exon	PF3D7_0511900	+	conserved+Plasmodium+protein%2C+unknown+function	N/A		Non-syn	Ser->Asn	1012	337	9	0	22	0	0	0	53	1	33	1	1	0
31	chr5	550840	A	A	T	44	54	0.704545	0.574074	Exon	PF3D7_0512800	-	conserved+Plasmodium+protein%2C+unknown+function	N/A		Non-syn	Leu->Stop	2500	833	31	0	0	12	1	0	23	0	0	31	0	0
28	chr5	64837	A	A	G	29	38	0.517241	0.736842	Exon	PF3D7_0501200	+	parasite-infected+erythrocyte+surface+protein+%28PIESP2%29	N/A		Non-syn	Glu->Gly	574	191	15	0	14	0	0	0	10	0	28	0	0	0
20	chr5	64834	A	A	C	33	40	0.606061	0.5	Exon	PF3D7_0501200	+	parasite-infected+erythrocyte+surface+protein+%28PIESP2%29	N/A		Non-syn	His->Pro	571	190	20	13	0	0	0	0	19	20	0	0	1	0
57	chr5	671893	A	A	T	71	103	0.521127	0.553398	Exon	PF3D7_0516100	+	cation-transporting+ATPase+1+%28ATPase1%29	N/A		Non-syn	Asn->Tyr	4407	1469	37	0	0	34	0	0	45	0	1	57	0	0
37	chr5	1076586	G	G	T	54	72	0.537037	0.513889	Exon	PF3D7_0526000	-	RAP+protein%2C+putative	N/A		Non-syn	Thr->Lys	1747	582	0	0	29	25	0	0	0	1	33	37	1	0
32	chr5	1053423	T	T	A	26	41	0.538462	0.780488	Exon	PF3D7_0525300	-	conserved+Plasmodium+protein%2C+unknown+function	N/A		Non-syn	Asn->Ile	490	163	12	0	0	14	0	0	32	0	1	8	0	0
19	chr5	1326784	T	T	A	16	28	0.5	0.678571	Exon	PF3D7_0532900	+	rifin+%28RIF%29	N/A		Non-syn	Asn->Lys	311	103	8	0	0	8	0	0	19	1	0	8	0	0
18	chr5	873676	T	T	A	15	29	0.6	0.62069	Exon	PF3D7_0521300	-	conserved+Plasmodium+protein%2C+unknown+function	N/A		Non-syn	Asn->Tyr	894	298	6	0	0	9	0	0	18	0	0	11	0	0
11	chr5	1200892	T	T	A	13	13	0.615385	0.846154	Exon	PF3D7_0529400.2	+	conserved+Plasmodium+protein%2C+unknown+function	N/A		Non-syn	Asn->Lys	1727	575	5	0	0	8	0	0	11	0	0	2	0	0
60	chr6	344407	G	G	A	48	111	0.583333	0.540541	Exon	PF3D7_0608300	+	conserved+Plasmodium+protein%2C+unknown+function	N/A		Non-syn	Cys->Tyr	1195	398	20	0	28	0	0	0	60	1	50	0	0	0
36	chr6	135972	C	C	T	16	65	0.6875	0.553846	Exon	PF3D7_0603400	-	conserved+Plasmodium+protein%2C+unknown+function	N/A		Non-syn	Val->Ile	489	163	0	11	0	5	0	0	0	28	0	36	1	0
34	chr6	410386	T	T	A	37	48	0.702703	0.708333	Exon	PF3D7_0609600	+	probable+protein%2C+unknown+function	N/A		Non-syn	Asn->Lys	2345	781	11	0	0	26	0	0	34	1	1	12	0	0
34	chr6	135971	A	A	T	16	63	0.6875	0.539683	Exon	PF3D7_0603400	-	conserved+Plasmodium+protein%2C+unknown+function	N/A		Non-syn	Val->Glu	490	163	11	0	0	5	0	0	29	0	0	34	0	0
27	chr6	599404	T	T	C	45	51	0.711111	0.529412	Exon	PF3D7_0614300	-	organic+anion+transporter	N/A		Non-syn	Asn->Asp	1113	371	0	13	0	32	0	0	0	27	0	24	0	0
25	chr6	30542	G	G	C	51	32	0.568627	0.78125	Exon	PF3D7_0600600	-	erythrocyte+membrane+protein+1+%28PfEMP1%29%2C+pseudogene+%28VAR+pseudogene%29	N/A		Non-syn	Asn->Lys	398	132	0	22	29	0	0	0	0	25	7	0	0	0
25	chr6	30521	T	T	G	51	32	0.568627	0.78125	Exon	PF3D7_0600600	-	erythrocyte+membrane+protein+1+%28PfEMP1%29%2C+pseudogene+%28VAR+pseudogene%29	N/A		Non-syn	Lys->Asn	419	139	0	0	22	29	0	0	0	0	25	7	0	0
25	chr6	12287	C	C	A	49	46	0.530612	0.543478	Exon	PF3D7_0600200	+	erythrocyte+membrane+protein+1%2C+PfEMP1+%28VAR%29	N/A		Non-syn	His->Asn	8091	2697	23	26	0	0	0	0	25	21	0	0	0	0
12	chr6	439518	T	T	G	12	19	0.916667	0.631579	Exon	PF3D7_0610200	-	conserved+Plasmodium+protein%2C+unknown+function	N/A		Non-syn	Asn->Thr	1027	342	0	0	1	11	0	0	0	0	12	6	1	0
11	chr6	378403	C	C	A	19	21	0.631579	0.52381	Exon	PF3D7_0609000	+	conserved+Plasmodium+protein%2C+unknown+function	N/A		Non-syn	Leu->Met	8142	2714	7	12	0	0	0	0	11	10	0	0	0	0
9	chr6	182729	A	A	C	12	17	0.5	0.529412	Exon	PF3D7_0604300	+	conserved+Plasmodium+protein%2C+unknown+function	N/A		Non-syn	Asn->His	513	171	6	6	0	0	0	0	8	9	0	0	0	0
17	chr6	1162881	A	A	G	22	32	0.818182	0.53125	Exon	PF3D7_0628200	+	protein+kinase+PK4+%28PK4%29	N/A		Non-syn	Asn->Ser	3019	1006	18	0	4	0	0	0	15	0	17	0	0	0
15	chr6	1231125	A	A	G	12	24	0.583333	0.625	Exon	PF3D7_0629700	+	SET+domain+protein%2C+putative+%28SET1%29	N/A		Non-syn	Asn->Ser	9184	3061	7	0	5	0	0	0	9	0	15	0	0	0
9	chr6	806371	T	T	C	19	13	0.631579	0.692308	Exon	PF3D7_0619300	-	conserved+Plasmodium+protein%2C+unknown+function	N/A		Non-syn	Asn->Asp	8181	2727	0	7	0	12	0	0	0	9	0	4	0	0
8	chr6	806372	A	A	C	22	15	0.681818	0.533333	Exon	PF3D7_0619300	-	conserved+Plasmodium+protein%2C+unknown+function	N/A		Non-syn	Ile->Met	8180	2726	15	6	0	0	1	0	6	8	0	0	1	0
151	chr7	435951	A	A	T	118	232	1	0.650862	Exon	PF3D7_0709700	-	lysophospholipase%2C+putative	N/A		Non-syn	Leu->Stop	244	81	118	0	0	0	0	0	81	0	0	151	0	0
49	chr7	408937	T	T	A	22	74	0.681818	0.662162	Exon	PF3D7_0709100	+	Cg1+protein	N/A		Non-syn	Asp->Glu	722	240	6	0	1	15	0	0	49	0	2	23	0	0
48	chr7	553044	T	T	C	46	92	0.565217	0.521739	Exon	PF3D7_0712400	-	erythrocyte+membrane+protein+1%2C+PfEMP1+%28VAR%29	N/A		Non-syn	Asn->Ser	5308	1769	0	20	0	26	0	0	0	48	0	44	0	0
22	chr7	432683	T	T	A	14	37	0.5	0.594595	Exon	PF3D7_0709600	-	rRNA%2FtRNA+ribonuclease+MRP%2FP+subunit%2C+putative	N/A		Non-syn	Asn->Ile	1075	358	7	0	0	7	0	0	22	0	0	15	0	0
13	chr7	275141	T	T	G	11	22	0.636364	0.590909	Exon	PF3D7_0705500	-	inositol-phosphate+phosphatase%2C+putative	N/A		Non-syn	Asn->Thr	3565	1188	0	0	4	7	0	0	0	0	13	9	0	0
11	chr7	151968	G	G	A	26	18	0.538462	0.611111	Exon	PF3D7_0703800	+	conserved+Plasmodium+protein%2C+unknown+function	N/A		Non-syn	Gly->Asp	2164	721	12	0	14	0	0	0	11	0	7	0	0	0
202	chr7	1186110	G	G	N	58	361	0.844828	0.559557	Exon	PF3D7_0727900	+	conserved+Plasmodium+protein%2C+unknown+function	N/A		Non-syn	Lys->NNN	1709	569	0	0	49	0	9	0	0	0	157	2	202	0
55	chr7	958971	A	A	T	13	96	1	0.572917	Exon	PF3D7_0722600	-	nucleolar+rRNA+processing+protein%2C+putative	N/A		Non-syn	Ile->Lys	1723	574	13	0	0	0	0	0	41	0	0	55	0	0
32	chr7	1331814	T	A	T	25	48	0.92	0.666667	Exon	PF3D7_0730900	+	Plasmodium+exported+protein%2C+unknown+function	Non-syn	Err	Non-syn	Err	6333	None	23	0	0	2	0	0	16	0	0	32	0	0
31	chr7	905430	G	G	T	21	52	0.809524	0.596154	Exon	PF3D7_0721000	+	conserved+Plasmodium+membrane+protein%2C+unknown+function	N/A		Non-syn	Asp->Tyr	1287	429	0	0	17	4	0	0	0	0	21	31	0	0
30	chr7	905424	T	T	G	21	57	0.857143	0.526316	Exon	PF3D7_0721000	+	conserved+Plasmodium+membrane+protein%2C+unknown+function	N/A		Non-syn	Tyr->Asp	1281	427	0	0	3	18	0	0	0	0	30	27	0	0
27	chr7	742929	A	A	G	16	48	0.625	0.5625	Exon	PF3D7_0717100	+	conserved+Plasmodium+protein%2C+unknown+function	N/A		Non-syn	Glu->Gly	919	306	10	0	6	0	0	0	21	0	27	0	0	0
26	chr7	742931	C	C	A	16	49	0.625	0.530612	Exon	PF3D7_0717100	+	conserved+Plasmodium+protein%2C+unknown+function	N/A		Non-syn	Pro->Thr	921	307	6	10	0	0	0	0	26	23	0	0	0	0
21	chr7	1221642	A	A	C	23	36	0.73913	0.583333	Exon	PF3D7_0728600	+	zinc+finger%2C+C3HC4+type%2C+putative	N/A		Non-syn	Asn->His	3216	1072	17	6	0	0	0	0	15	21	0	0	0	0
20	chr7	995419	G	G	A	26	27	0.538462	0.740741	Exon	PF3D7_0723800	+	conserved+Plasmodium+protein%2C+unknown+function	N/A		Non-syn	Glu->Lys	2187	729	12	0	14	0	0	0	20	0	7	0	0	0
13	chr7	1141130	G	G	A	17	19	0.705882	0.684211	Exon	PF3D7_0726600	+	conserved+Plasmodium+protein%2C+unknown+function	N/A		Non-syn	Asp->Asn	651	217	5	0	12	0	0	0	13	0	6	0	0	0
9	chr7	1141136	C	C	G	16	17	0.75	0.529412	Exon	PF3D7_0726600	+	conserved+Plasmodium+protein%2C+unknown+function	N/A		Non-syn	His->Asp	657	219	0	12	4	0	0	0	0	8	9	0	0	0
8	chr7	920032	T	T	A	11	11	0.636364	0.727273	Exon	PF3D7_0721200	-	conserved+Plasmodium+protein%2C+unknown+function	N/A		Non-syn	Asn->Ile	784	261	4	0	0	7	0	0	8	0	0	3	0	0
173	chr8	586526	C	A	C	27	203	0.555556	0.852217	Exon	PF3D7_0811600	-	conserved+Plasmodium+protein%2C+unknown+function	N/A		Non-syn	Asn->Lys	89	29	15	11	0	0	1	0	27	173	0	0	3	0
136	chr8	593473	C	C	N	122	252	0.540984	0.539683	Exon	PF3D7_0811700	+	conserved+Plasmodium+protein%2C+unknown+function	N/A		Non-syn	Thr->NNN	3652	1217	0	66	0	0	56	0	7	109	0	0	136	0
75	chr8	394088	C	C	N	38	143	0.578947	0.524476	Exon	PF3D7_0807600	-	conserved+Plasmodium+protein%2C+unknown+function	N/A		Non-syn	Glu->NNN	171	57	0	22	0	0	16	0	0	68	0	0	75	0
22	chr8	187282	G	A	G	48	41	0.895833	0.536585	Exon	PF3D7_0802600	+	adenylyl+cyclase+beta%2C+putative+%28ACbeta%29	N/A		Non-syn	Thr->Ala	6372	2124	43	0	5	0	0	0	19	0	22	0	0	0
18	chr8	468337	T	T	C	25	35	0.6	0.514286	Exon	PF3D7_0809200	-	asparagine-rich+antigen+Pfa55-14+%28pfa55-14%29	N/A		Non-syn	Asn->Ser	3556	1185	0	10	0	15	0	0	0	18	0	17	0	0
16	chr8	327845	T	T	A	18	31	0.611111	0.516129	Exon	PF3D7_0806000	-	AAA+family+ATPase%2C+putative	N/A		Non-syn	Lys->Asn	2159	719	7	0	0	11	0	0	16	0	0	15	0	0
32	chr8	1199196	T	T	A	17	46	0.647059	0.695652	Exon	PF3D7_0827800	+	SET+domain+protein%2C+putative+%28SET3%29	N/A		Non-syn	Asn->Lys	338	112	6	0	0	11	0	0	32	0	0	14	0	0
24	chr8	1199194	A	A	N	17	44	0.647059	0.545455	Exon	PF3D7_0827800	+	SET+domain+protein%2C+putative+%28SET3%29	N/A		Non-syn	Asn->NNN	336	112	11	0	3	0	3	0	15	0	5	0	24	0
24	chr8	1118440	T	T	C	45	46	0.622222	0.521739	Exon	PF3D7_0826100	-	E3+ubiquitin-protein+ligase%2C+putative	N/A		Non-syn	Asn->Ser	20704	6901	0	16	0	28	1	0	0	24	0	22	0	0
23	chr8	1182807	C	C	N	16	32	0.6875	0.71875	Exon	PF3D7_0827300	+	conserved+Plasmodium+protein%2C+unknown+function	N/A		Non-syn	Gln->NNN	1512	504	0	11	0	0	5	0	0	9	0	0	23	0
95	chr9	392337	T	T	C	38	172	0.552632	0.552326	Exon	PF3D7_0908500	-	conserved+Plasmodium+protein%2C+unknown+function	N/A		Non-syn	Asn->Asp	3576	1192	0	14	0	21	3	0	0	95	0	42	35	0
152	chr9	1044459	C	C	N	116	278	0.612069	0.546763	Exon	PF3D7_0926000	+	protein+kinase%2C+putative	N/A		Non-syn	Gln->NNN	498	166	0	71	0	0	45	0	1	122	3	0	152	0
78	chr9	1181982	C	C	N	16	126	0.875	0.619048	Exon	PF3D7_0929500	-	conserved+Plasmodium+protein%2C+unknown+function	N/A		Non-syn	Glu->NNN	14	4	0	14	0	0	2	0	0	48	0	0	78	0
75	chr9	1078977	T	T	C	51	141	0.568627	0.531915	Exon	PF3D7_0926500	-	conserved+Plasmodium+protein%2C+unknown+function	N/A		Non-syn	Lys->Glu	2706	902	0	22	0	29	0	0	0	75	0	66	0	0
72	chr9	1181983	T	T	N	14	114	1	0.631579	Exon	PF3D7_0929500	-	conserved+Plasmodium+protein%2C+unknown+function	N/A		Non-syn	Glu->NNN	13	4	0	0	0	14	0	0	0	0	0	42	72	0
41	chr9	1280894	G	G	N	33	79	0.727273	0.518987	Exon	PF3D7_0932100	-	conserved+Plasmodium+membrane+protein%2C+unknown+function	N/A		Non-syn	Thr->NNN	2422	807	0	0	24	0	9	0	0	0	34	4	41	0
39	chr9	1481684	C	C	T	38	77	0.5	0.506494	Exon	PF3D7_0937500	-	rifin+%28RIF%29	N/A		Non-syn	Val->Ile	372	124	0	19	0	18	1	0	0	38	0	39	0	0
22	chr9	1481048	T	T	C	25	40	0.56	0.55	Exon	PF3D7_0937500	-	rifin+%28RIF%29	N/A		Non-syn	Ile->Val	1008	336	0	11	0	14	0	0	0	22	0	18	0	0
18	chr9	1067090	G	G	A	27	34	0.518519	0.529412	Exon	PF3D7_0926300	+	protein+kinase%2C+putative	N/A		Non-syn	Asp->Asn	1755	585	13	0	14	0	0	0	18	0	16	0	0	0
17	chr9	1481452	A	A	C	30	32	0.633333	0.53125	Exon	PF3D7_0937500	-	rifin+%28RIF%29	N/A		Non-syn	Leu->Trp	604	201	19	11	0	0	0	0	15	17	0	0	0	0
16	chr9	1210107	G	A	G	14	27	1	0.592593	Exon	PF3D7_0930400.1	+	conserved+Plasmodium+protein%2C+unknown+function	Non-syn	Ile->Asn	Non-syn	Ile->Ser	1996	665	14	0	0	0	0	0	11	0	16	0	0	0
9	plastid	15425	A	A	T	10	17	0.6	0.529412	Exon	PFC10_API0019	-	probable+protein%2C+unknown+function+%28ORF105%29	N/A		Non-syn	Phe->Leu	362	120	6	0	0	4	0	0	8	0	0	9	0	0
10	plastid	23946	T	T	A	31	19	0.709677	0.526316	Exon	PFC10_API0036	-	apicoplast+ribosomal+protein+L14+%28rpl14%29	N/A		Non-syn	Stop->Leu	343	114	9	0	0	22	0	0	10	0	0	9	0	0

## Sheet: D1
#score	chromosome	genomic_mutation	gene_mutation	protein_mutation	mutation_counts	mutation_proportion	mutant_position_counts	|	parent_mutation_counts	parent_mutation_proportion	parent_position_counts	|	gene_id	strand	protein_length	gene_description	||	A-gene_variant	protein_variant	variant_counts	variant_proportion	|	parent_variant_counts	parent_variant_proportion	||	C-gene_variant	protein_variant	variant_counts	variant_proportion	|	parent_variant_counts	parent_variant_proportion	||	G-gene_variant	protein_variant	variant_counts	variant_proportion	|	parent_variant_counts	parent_variant_proportion	||	T-gene_variant	protein_variant	variant_counts	variant_proportion	|	parent_variant_counts	parent_variant_proportion	||
0.76	Pf3D7_14_v3	T2960169A	T2534A	S845R	11	0.2	55	|	0	0	31	|	PF3D7_1472400-1	+	1281	M1-family alanyl aminopeptidase, putative	||	T2534A	S845R	11	-0.2	|	0	0	||	T2534C	-	0	0	|	0	0	||	T2534G	S845R	2	-0.036	|	1	-0.032	||	T2534T	-	42	-0.764	|	30	-0.968	||
0.76	Pf3D7_14_v3	A2960170G	A2535G	N846D	11	0.2	55	|	0	0	31	|	PF3D7_1472400-1	+	1281	M1-family alanyl aminopeptidase, putative	||	A2535A	-	42	-0.764	|	30	-0.968	||	A2535C	N846H	0	0	|	0	0	||	A2535G	N846D	11	-0.2	|	0	0	||	A2535T	N846Y	2	-0.036	|	1	-0.032	||
0.76	Pf3D7_14_v3	A2960171T	A2536T	N846I	11	0.2	55	|	0	0	31	|	PF3D7_1472400-1	+	1281	M1-family alanyl aminopeptidase, putative	||	A2536A	-	43	-0.782	|	31	-1	||	A2536C	N846T	0	0	|	0	0	||	A2536G	N846S	1	-0.018	|	0	0	||	A2536T	N846I	11	-0.2	|	0	0	||
0.746	Pf3D7_14_v3	A2960180T	A2545T	K849I	11	0.2	55	|	0	0	30	|	PF3D7_1472400-1	+	1281	M1-family alanyl aminopeptidase, putative	||	A2545A	-	44	-0.8	|	30	-1	||	A2545C	K849T	0	0	|	0	0	||	A2545G	K849R	0	0	|	0	0	||	A2545T	K849I	11	-0.2	|	0	0	||
0.733	Pf3D7_14_v3	A2960188G	A2553G	I852V	11	0.2	55	|	0	0	29	|	PF3D7_1472400-1	+	1281	M1-family alanyl aminopeptidase, putative	||	A2553A	-	41	-0.745	|	29	-1	||	A2553C	I852L	0	0	|	0	0	||	A2553G	I852V	11	-0.2	|	0	0	||	A2553T	I852L	3	-0.055	|	0	0	||
0.714	Pf3D7_14_v3	T2960287A	T2652A	Y885N	9	0.2	45	|	4	0.114	35	|	PF3D7_1472400-1	+	1281	M1-family alanyl aminopeptidase, putative	||	T2652A	Y885N	9	-0.2	|	4	-0.114	||	T2652C	Y885H	1	-0.022	|	1	-0.029	||	T2652G	Y885D	0	0	|	0	0	||	T2652T	-	35	-0.778	|	30	-0.857	||
8.163	Pf3D7_07_v3	C435580A	G615T	G206*	347	0.364	952	|	0	0	127	|	PF3D7_0709700-1	-	368	lysophospholipase, putative	||	G615T	G206*	347	-0.364	|	0	0	||	G615G	-	598	-0.628	|	127	-1	||	G615C	G206R	0	0	|	0	0	||	G615A	G206R	7	-0.007	|	0	0	||
5.179	Pf3D7_07_v3	C435666A	G529T	G177V	142	0.276	515	|	0	0	137	|	PF3D7_0709700-1	-	368	lysophospholipase, putative	||	G529T	G177V	142	-0.276	|	0	0	||	G529G	-	348	-0.676	|	136	-0.993	||	G529C	G177A	0	0	|	0	0	||	G529A	G177E	25	-0.049	|	1	-0.007	||
1.755	Pf3D7_09_v3	A1454456G	A34G	E12G	39	0.244	160	|	1	0.016	61	|	PF3D7_0936700-1	+	432	lysophospholipase, putative	||	A34A	-	119	-0.744	|	60	-0.984	||	A34C	E12A	0	0	|	0	0	||	A34G	E12G	39	-0.244	|	1	-0.016	||	A34T	E12V	2	-0.013	|	0	0	||
1.81	Pf3D7_09_v3	T1454454A	T32A	N11K	41	0.241	170	|	1	0.016	61	|	PF3D7_0936700-1	+	432	lysophospholipase, putative	||	T32A	N11K	41	-0.241	|	1	-0.016	||	T32C	-	0	0	|	0	0	||	T32G	N11K	19	-0.112	|	26	-0.426	||	T32T	-	110	-0.647	|	34	-0.557	||
1.806	Pf3D7_09_v3	G1454455T	G33T	E12*	39	0.228	171	|	1	0.016	61	|	PF3D7_0936700-1	+	432	lysophospholipase, putative	||	G33A	E12K	20	-0.117	|	26	-0.426	||	G33C	E12Q	0	0	|	0	0	||	G33G	-	112	-0.655	|	34	-0.557	||	G33T	E12*	39	-0.228	|	1	-0.016	||
1.843	Pf3D7_09_v3	A1454452G	A30G	N11D	39	0.218	179	|	1	0.016	61	|	PF3D7_0936700-1	+	432	lysophospholipase, putative	||	A30A	-	131	-0.732	|	60	-0.984	||	A30C	N11H	9	-0.05	|	0	0	||	A30G	N11D	39	-0.218	|	1	-0.016	||	A30T	N11Y	0	0	|	0	0	||
2.623	Pf3D7_04_v3	A311758T	T1235A	N412K	28	0.298	94	|	7	0.044	158	|	PF3D7_0405700-1	-	2415	lysine decarboxylase, putative	||	T1235T	-	66	-0.702	|	151	-0.956	||	T1235G	N412K	0	0	|	0	0	||	T1235C	-	0	0	|	0	0	||	T1235A	N412K	28	-0.298	|	7	-0.044	||
2.451	Pf3D7_04_v3	A311749T	T1244A	N415K	28	0.292	96	|	6	0.042	142	|	PF3D7_0405700-1	-	2415	lysine decarboxylase, putative	||	T1244T	-	68	-0.708	|	136	-0.958	||	T1244G	N415K	0	0	|	0	0	||	T1244C	-	0	0	|	0	0	||	T1244A	N415K	28	-0.292	|	6	-0.042	||
2.586	Pf3D7_04_v3	A311752T	T1241A	N414K	28	0.292	96	|	6	0.039	152	|	PF3D7_0405700-1	-	2415	lysine decarboxylase, putative	||	T1241T	-	68	-0.708	|	146	-0.961	||	T1241G	N414K	0	0	|	0	0	||	T1241C	-	0	0	|	0	0	||	T1241A	N414K	28	-0.292	|	6	-0.039	||
1.319	Pf3D7_04_v3	C309993T	G3000A	D1001N	51	0.282	181	|	2	0.111	18	|	PF3D7_0405700-1	-	2415	lysine decarboxylase, putative	||	G3000T	D1001Y	0	0	|	0	0	||	G3000G	-	130	-0.718	|	15	-0.833	||	G3000C	D1001H	0	0	|	0	0	||	G3000A	D1001N	51	-0.282	|	2	-0.111	||
2.596	Pf3D7_04_v3	A311755T	T1238A	N413K	26	0.28	93	|	7	0.045	157	|	PF3D7_0405700-1	-	2415	lysine decarboxylase, putative	||	T1238T	-	67	-0.72	|	150	-0.955	||	T1238G	N413K	0	0	|	0	0	||	T1238C	-	0	0	|	0	0	||	T1238A	N413K	26	-0.28	|	7	-0.045	||
2.627	Pf3D7_04_v3	T311756A	A1237T	N413I	25	0.269	93	|	6	0.038	157	|	PF3D7_0405700-1	-	2415	lysine decarboxylase, putative	||	A1237T	N413I	25	-0.269	|	6	-0.038	||	A1237G	N413S	0	0	|	0	0	||	A1237C	N413T	0	0	|	0	0	||	A1237A	-	68	-0.731	|	151	-0.962	||
2.707	Pf3D7_04_v3	A311761T	T1232A	N411K	26	0.268	97	|	7	0.043	164	|	PF3D7_0405700-1	-	2415	lysine decarboxylase, putative	||	T1232T	-	69	-0.711	|	157	-0.957	||	T1232G	N411K	2	-0.021	|	0	0	||	T1232C	-	0	0	|	0	0	||	T1232A	N411K	26	-0.268	|	7	-0.043	||
[truncated: 8 more columns]

## Sheet: E1
#score	chromosome	genomic_mutation	gene_mutation	protein_mutation	mutation_counts	mutation_proportion	mutant_position_counts	|	parent_mutation_counts	parent_mutation_proportion	parent_position_counts	|	gene_id	strand	protein_length	gene_description	||	A-gene_variant	protein_variant	variant_counts	variant_proportion	|	parent_variant_counts	parent_variant_proportion	||	C-gene_variant	protein_variant	variant_counts	variant_proportion	|	parent_variant_counts	parent_variant_proportion	||	G-gene_variant	protein_variant	variant_counts	variant_proportion	|	parent_variant_counts	parent_variant_proportion	||	T-gene_variant	protein_variant	variant_counts	variant_proportion	|	parent_variant_counts	parent_variant_proportion	||
1.284	Pf3D7_14_v3	T770139A	A3268T	N1090I	8	0.571	14	|	6	0.082	73	|	PF3D7_1418100-1	-	3597	liver specific protein 1, putative (LISP1)	||	A3268T	N1090I	8	-0.571	|	6	-0.082	||	A3268G	N1090S	0	0	|	0	0	||	A3268C	N1090T	0	0	|	0	0	||	A3268A	-	6	-0.429	|	67	-0.918	||
1.769	Pf3D7_14_v3	T770103C	A3304G	N1102S	9	0.563	16	|	0	0	97	|	PF3D7_1418100-1	-	3597	liver specific protein 1, putative (LISP1)	||	A3304T	N1102I	0	0	|	5	-0.052	||	A3304G	N1102S	9	-0.563	|	0	0	||	A3304C	N1102T	0	0	|	0	0	||	A3304A	-	7	-0.438	|	92	-0.948	||
1.674	Pf3D7_14_v3	T770107C	A3300G	N1101D	9	0.563	16	|	0	0	90	|	PF3D7_1418100-1	-	3597	liver specific protein 1, putative (LISP1)	||	A3300T	N1101Y	0	0	|	4	-0.044	||	A3300G	N1101D	9	-0.563	|	0	0	||	A3300C	N1101H	0	0	|	0	0	||	A3300A	-	7	-0.438	|	86	-0.956	||
0.826	Pf3D7_10_v3	T1436790A	T474A	L159I	13	0.419	31	|	2	0.154	13	|	PF3D7_1036400-1	+	1162	liver stage antigen 1 (LSA1)	||	T474A	L159I	13	-0.419	|	2	-0.154	||	T474C	-	6	-0.194	|	2	-0.154	||	T474G	L159V	0	0	|	0	0	||	T474T	-	12	-0.387	|	9	-0.692	||
0.911	Pf3D7_10_v3	C1436802G	C486G	Q163E	13	0.406	32	|	2	0.111	18	|	PF3D7_1036400-1	+	1162	liver stage antigen 1 (LSA1)	||	C486A	Q163K	3	-0.094	|	3	-0.167	||	C486C	-	15	-0.469	|	13	-0.722	||	C486G	Q163E	13	-0.406	|	2	-0.111	||	C486T	Q163*	1	-0.031	|	0	0	||
2.131	Pf3D7_10_v3	C1438337A	C2021A	S674R	20	0.4	50	|	22	0.18	122	|	PF3D7_1036400-1	+	1162	liver stage antigen 1 (LSA1)	||	C2021A	S674R	20	-0.4	|	22	-0.18	||	C2021C	-	28	-0.56	|	100	-0.82	||	C2021G	S674R	0	0	|	0	0	||	C2021T	-	2	-0.04	|	0	0	||
3.264	Pf3D7_04_v3	T311759A	A1234T	N412I	29	0.403	72	|	6	0.038	157	|	PF3D7_0405700-1	-	2415	lysine decarboxylase, putative	||	A1234T	N412I	29	-0.403	|	6	-0.038	||	A1234G	N412S	0	0	|	0	0	||	A1234C	N412T	0	0	|	0	0	||	A1234A	-	43	-0.597	|	151	-0.962	||
1.424	Pf3D7_07_v3	G435165A	C1030T	P344L	19	0.543	35	|	0	0	46	|	PF3D7_0709700-1	-	368	lysophospholipase, putative	||	C1030T	P344L	19	-0.543	|	0	0	||	C1030G	P344R	1	-0.029	|	0	0	||	C1030C	-	11	-0.314	|	46	-1	||	C1030A	P344H	4	-0.114	|	0	0	||
0.602	Pf3D7_05_v3	C47651T	G110A	M37I	8	0.4	20	|	0	0	14	|	PF3D7_0500800-1	-	1434	mature parasite-infected erythrocyte surface antigen (MESA)	||	G110T	M37I	1	-0.05	|	1	-0.071	||	G110G	-	11	-0.55	|	13	-0.929	||	G110C	M37I	0	0	|	0	0	||	G110A	M37I	8	-0.4	|	0	0	||
0.45	Pf3D7_11_v3	T349348A	A3T	N2Y	5	0.455	11	|	0	0	12	|	PF3D7_1107900-1	-	1812	mechanosensitive ion channel protein	||	A3T	N2Y	5	-0.455	|	0	0	||	A3G	N2D	0	0	|	0	0	||	A3C	N2H	0	0	|	0	0	||	A3A	-	6	-0.545	|	12	-1	||
1.114	Pf3D7_04_v3	T778760C	A313G	Q105R	5	0.417	12	|	12	0.16	75	|	PF3D7_0417500-1	-	296	memo-like protein	||	A313T	Q105L	0	0	|	2	-0.027	||	A313G	Q105R	5	-0.417	|	12	-0.16	||	A313C	Q105P	0	0	|	0	0	||	A313A	-	7	-0.583	|	61	-0.813	||
2.058	Pf3D7_09_v3	T1202546A	T734A	N245K	32	0.451	71	|	2	0.043	47	|	PF3D7_0930300-1	+	1720	merozoite surface protein 1 (MSP1)	||	T734A	N245K	32	-0.451	|	2	-0.043	||	T734C	-	1	-0.014	|	1	-0.021	||	T734G	N245K	0	0	|	0	0	||	T734T	-	38	-0.535	|	44	-0.936	||
2.228	Pf3D7_09_v3	C1202536A	C724A	P242Q	32	0.427	75	|	4	0.067	60	|	PF3D7_0930300-1	+	1720	merozoite surface protein 1 (MSP1)	||	C724A	P242Q	32	-0.427	|	4	-0.067	||	C724C	-	41	-0.547	|	55	-0.917	||	C724G	P242R	2	-0.027	|	0	0	||	C724T	P242L	0	0	|	0	0	||
[truncated: 8 more columns]

## Sheet: F1
#score	chromosome	genomic_mutation	gene_mutation	protein_mutation	mutation_counts	mutation_proportion	mutant_position_counts	|	parent_mutation_counts	parent_mutation_proportion	parent_position_counts	|	gene_id	strand	protein_length	gene_description	||	A-gene_variant	protein_variant	variant_counts	variant_proportion	|	parent_variant_counts	parent_variant_proportion	||	C-gene_variant	protein_variant	variant_counts	variant_proportion	|	parent_variant_counts	parent_variant_proportion	||	G-gene_variant	protein_variant	variant_counts	variant_proportion	|	parent_variant_counts	parent_variant_proportion	||	T-gene_variant	protein_variant	variant_counts	variant_proportion	|	parent_variant_counts	parent_variant_proportion	||
3.239	Pf3D7_04_v3	T311825A	A1168T	N390I	20	0.204	98	|	1	0.006	154	|	PF3D7_0405700-1	-	2415	lysine decarboxylase, putative	||	A1168T	N390I	20	-0.204	|	1	-0.006	||	A1168G	N390S	0	0	|	0	0	||	A1168C	N390T	2	-0.02	|	5	-0.032	||	A1168A	-	73	-0.745	|	147	-0.955	||
2.917	Pf3D7_04_v3	A311746T	T1247A	N416K	22	0.2	110	|	6	0.043	138	|	PF3D7_0405700-1	-	2415	lysine decarboxylase, putative	||	T1247T	-	88	-0.8	|	132	-0.957	||	T1247G	N416K	0	0	|	0	0	||	T1247C	-	0	0	|	0	0	||	T1247A	N416K	22	-0.2	|	6	-0.043	||
3.043	Pf3D7_04_v3	T311822G	A1171C	N391T	19	0.2	95	|	5	0.032	155	|	PF3D7_0405700-1	-	2415	lysine decarboxylase, putative	||	A1171T	N391I	3	-0.032	|	1	-0.006	||	A1171G	N391S	0	0	|	0	0	||	A1171C	N391T	19	-0.2	|	5	-0.032	||	A1171A	-	70	-0.737	|	148	-0.955	||
3.265	Pf3D7_07_v3	C436044T	G151A	G51D	82	0.497	165	|	0	0	67	|	PF3D7_0709700-1	-	368	lysophospholipase, putative	||	G151T	G51V	0	0	|	1	-0.015	||	G151G	-	83	-0.503	|	65	-0.97	||	G151C	G51A	0	0	|	0	0	||	G151A	G51D	82	-0.497	|	0	0	||
4.796	Pf3D7_07_v3	G435498T	C697A	A233D	83	0.242	343	|	8	0.083	96	|	PF3D7_0709700-1	-	368	lysophospholipase, putative	||	C697T	A233V	0	0	|	0	0	||	C697G	A233G	0	0	|	0	0	||	C697C	-	260	-0.758	|	88	-0.917	||	C697A	A233D	83	-0.242	|	8	-0.083	||
4.894	Pf3D7_07_v3	T435494A	A701T	K234N	73	0.213	343	|	8	0.073	110	|	PF3D7_0709700-1	-	368	lysophospholipase, putative	||	A701T	K234N	73	-0.213	|	8	-0.073	||	A701G	-	0	0	|	0	0	||	A701C	K234N	9	-0.026	|	2	-0.018	||	A701A	-	261	-0.761	|	100	-0.909	||
4.709	Pf3D7_07_v3	C435486T	G709A	G237E	67	0.203	330	|	8	0.074	108	|	PF3D7_0709700-1	-	368	lysophospholipase, putative	||	G709T	G237V	0	0	|	0	0	||	G709G	-	257	-0.779	|	100	-0.926	||	G709C	G237A	6	-0.018	|	0	0	||	G709A	G237E	67	-0.203	|	8	-0.074	||
0.702	Pf3D7_14_v3	A2960200G	A2565G	S856G	9	0.333	27	|	0	0	26	|	PF3D7_1472400-1	+	1281	M1-family alanyl aminopeptidase, putative	||	A2565A	-	18	-0.667	|	26	-1	||	A2565C	S856R	0	0	|	0	0	||	A2565G	S856G	9	-0.333	|	0	0	||	A2565T	S856C	0	0	|	0	0	||
[truncated: 8 more columns]

## Sheet: G1
#score	chromosome	genomic_mutation	gene_mutation	protein_mutation	mutation_counts	mutation_proportion	mutant_position_counts	|	parent_mutation_counts	parent_mutation_proportion	parent_position_counts	|	gene_id	strand	protein_length	gene_description	||	A-gene_variant	protein_variant	variant_counts	variant_proportion	|	parent_variant_counts	parent_variant_proportion	||	C-gene_variant	protein_variant	variant_counts	variant_proportion	|	parent_variant_counts	parent_variant_proportion	||	G-gene_variant	protein_variant	variant_counts	variant_proportion	|	parent_variant_counts	parent_variant_proportion	||	T-gene_variant	protein_variant	variant_counts	variant_proportion	|	parent_variant_counts	parent_variant_proportion	||
0.782	Pf3D7_04_v3	C309993T	G3000A	D1001N	7	0.318	22	|	2	0.111	18	|	PF3D7_0405700-1	-	2415	lysine decarboxylase, putative	||	G3000T	D1001Y	0	0	|	0	0	||	G3000G	-	15	-0.682	|	15	-0.833	||	G3000C	D1001H	0	0	|	0	0	||	G3000A	D1001N	7	-0.318	|	2	-0.111	||
2.649	Pf3D7_07_v3	A435180T	T1015A	L339H	16	0.208	77	|	0	0	53	|	PF3D7_0709700-1	-	368	lysophospholipase, putative	||	T1015T	-	60	-0.779	|	53	-1	||	T1015G	L339R	1	-0.013	|	0	0	||	T1015C	L339P	0	0	|	0	0	||	T1015A	L339H	16	-0.208	|	0	0	||
3.787	Pf3D7_07_v3	A435228T	T967A	L323H	36	0.31	116	|	0	0	49	|	PF3D7_0709700-1	-	368	lysophospholipase, putative	||	T967T	-	80	-0.69	|	49	-1	||	T967G	L323R	0	0	|	0	0	||	T967C	L323P	0	0	|	0	0	||	T967A	L323H	36	-0.31	|	0	0	||
3.42	Pf3D7_07_v3	G436135A	C60T	R21*	35	0.33	106	|	0	0	39	|	PF3D7_0709700-1	-	368	lysophospholipase, putative	||	C60T	R21*	35	-0.33	|	0	0	||	C60G	R21G	0	0	|	1	-0.026	||	C60C	-	71	-0.67	|	38	-0.974	||	C60A	-	0	0	|	0	0	||
0.767	Pf3D7_14_v3	T2960119A	T2484A	Y829N	5	0.333	15	|	2	0.077	26	|	PF3D7_1472400-1	+	1281	M1-family alanyl aminopeptidase, putative	||	T2484A	Y829N	5	-0.333	|	2	-0.077	||	T2484C	Y829H	0	0	|	0	0	||	T2484G	Y829D	0	0	|	0	0	||	T2484T	-	10	-0.667	|	24	-0.923	||
[truncated: 8 more columns]

## Sheet: I1
Score	contig	position	WT	CallWT	CallMut	WTnumReads	MutnumReads	WTPercentSNP	MutPercentSNP	Wtcoding	wtID	strand	Description	WT syn	WT change	Mut change	Splice	Index	aa Index	WT A	WT C	WT G	WT T	WT N	WT U	mut A	mut C	mut G	mut T	mut N	mut U
21	chr14	3001703	C	C	T	29	27	1	0.777778	Exon	PF3D7_1473700	-	conserved+Plasmodium+protein%2C+unknown+function	N/A		Non-syn	Ser->Asn	652	217	0	29	0	0	0	0	0	6	0	21	0	0
167	chr5	242496	G	G	C	22	175	1	0.954286	Exon	PF3D7_0505500	-	DNA+repair+protein%2C+putative	N/A		Non-syn	Pro->Arg	1384	461	0	0	22	0	0	0	0	167	5	0	3	0
76	chr7	435579	C	C	T	15	81	1	0.938272	Exon	PF3D7_0709700	-	lysophospholipase%2C+putative	N/A		Non-syn	Gly->Glu	616	205	0	15	0	0	0	0	0	5	0	76	0	0

## Sheet: J1
Score	contig	position	WT	CallWT	CallMut	WTnumReads	MutnumReads	WTPercentSNP	MutPercentSNP	Wtcoding	wtID	strand	Description	WT syn	WT change	Mut change	Splice	Index	aa Index	WT A	WT C	WT G	WT T	WT N	WT U	mut A	mut C	mut G	mut T	mut N	mut U
3	chr10	738977	A	A	T	7	5	1	0.6	Exon	PF3D7_1018600	-	conserved+Plasmodium+protein%2C+unknown+function	N/A		Non-syn	Leu->Stop	4429	1476	7	0	0	0	0	0	2	0	0	3	0	0
3	chr10	520074	A	A	C	51	5	0.960784	0.6	Exon	PF3D7_1013400	-	conserved+Plasmodium+protein%2C+unknown+function	N/A		Non-syn	Ile->Arg	1450	483	49	0	1	1	0	0	2	3	0	0	0	0
3	chr10	520072	T	T	G	47	5	0.978723	0.6	Exon	PF3D7_1013400	-	conserved+Plasmodium+protein%2C+unknown+function	N/A		Non-syn	Thr->Pro	1452	484	0	0	0	46	1	0	0	0	3	2	0	0
3	chr10	520071	G	G	T	39	5	1	0.6	Exon	PF3D7_1013400	-	conserved+Plasmodium+protein%2C+unknown+function	N/A		Non-syn	Thr->Lys	1453	484	0	0	39	0	0	0	0	0	2	3	0	0
170	chr10	1436873	G	G	T	13	17	1	1	Exon	PF3D7_1036400	+	liver+stage+antigen+1+%28LSA1%29	N/A		Non-syn	Glu->Asp	557	185	0	0	13	0	0	0	0	0	0	17	0	0
33	chr10	1544865	A	A	G	13	51	0.538462	0.647059	Exon	PF3D7_1038400	+	gametocyte-specific+protein+%28Pf11-1%29	N/A		Non-syn	Ile->Val	25731	8577	7	0	6	0	0	0	18	0	33	0	0	0
26	chr10	1544889	A	A	G	8	42	0.75	0.619048	Exon	PF3D7_1038400	+	gametocyte-specific+protein+%28Pf11-1%29	N/A		Non-syn	Ile->Val	25755	8585	6	0	2	0	0	0	16	0	26	0	0	0
4	chr10	1187744	C	C	A	16	6	0.875	0.666667	Exon	PF3D7_1029000	-	conserved+Plasmodium+protein%2C+unknown+function%2C+pseudogene	N/A		Non-syn	Cys->Phe	1804	601	1	14	0	0	1	0	4	2	0	0	0	0
4	chr10	1187742	T	T	A	16	6	0.9375	0.666667	Exon	PF3D7_1029000	-	conserved+Plasmodium+protein%2C+unknown+function%2C+pseudogene	N/A		Non-syn	Ile->Leu	1806	602	1	0	0	15	0	0	4	0	0	2	0	0
16	chr11	347831	G	G	T	26	17	0.923077	0.941176	Exon	PF3D7_1107900	-	mechanosensitive+ion+channel+protein	N/A		Non-syn	Phe->Leu	1520	506	0	0	24	2	0	0	0	0	1	16	0	0
7	chr11	347832	A	A	T	26	8	0.923077	0.875	Exon	PF3D7_1107900	-	mechanosensitive+ion+channel+protein	N/A		Non-syn	Phe->Tyr	1519	506	24	0	0	2	0	0	1	0	0	7	0	0
100	chr12	617385	T	T	A	10	10	0.8	1	Exon	PF3D7_1214800	+	conserved+Plasmodium+protein%2C+unknown+function	N/A		Non-syn	Stop->Lys	327	109	2	0	0	8	0	0	10	0	0	0	0	0
100	chr12	617383	C	C	A	10	10	0.8	1	Exon	PF3D7_1214800	+	conserved+Plasmodium+protein%2C+unknown+function	N/A		Non-syn	Pro->Gln	325	108	2	8	0	0	0	0	10	0	0	0	0	0
70	chr12	712560	C	C	T	9	7	0.888889	1	Exon	PF3D7_1218200	-	conserved+Plasmodium+protein%2C+unknown+function	N/A		Non-syn	Glu->Lys	3105	1035	0	8	0	1	0	0	0	0	0	7	0	0
70	chr12	617382	C	C	A	10	7	0.8	1	Exon	PF3D7_1214800	+	conserved+Plasmodium+protein%2C+unknown+function	N/A		Non-syn	Pro->Thr	324	108	2	8	0	0	0	0	7	0	0	0	0	0
7	chr12	1098943	G	G	A	8	8	1	0.875	Exon	PF3D7_1227200	+	potassium+channel+protein+%28K1%29	N/A		Non-syn	Arg->Lys	814	271	0	0	8	0	0	0	7	0	1	0	0	0
4	chr12	965614	C	C	T	11	7	0.909091	0.571429	Exon	PF3D7_1223600	-	conserved+Plasmodium+protein%2C+unknown+function	N/A		Non-syn	Ser->Asn	1699	566	0	10	0	1	0	0	0	3	0	4	0	0
4	chr12	965613	G	G	T	11	6	0.909091	0.666667	Exon	PF3D7_1223600	-	conserved+Plasmodium+protein%2C+unknown+function	N/A		Non-syn	Ser->Arg	1700	566	0	0	10	1	0	0	0	0	2	4	0	0
3	chr12	1217228	G	G	T	15	5	0.933333	0.6	Exon	PF3D7_1229600	-	conserved+Plasmodium+protein%2C+unknown+function	N/A		Non-syn	Thr->Lys	487	162	0	0	14	1	0	0	0	0	2	3	0	0
13	chr13	397329	A	A	T	6	14	1	0.928571	Exon	PF3D7_1308600	-	conserved+Plasmodium+protein%2C+unknown+function	N/A		Non-syn	Ile->Lys	3622	1207	6	0	0	0	0	0	1	0	0	13	0	0
3	chr13	960644	T	T	A	16	5	1	0.6	Exon	PF3D7_1322800	+	conserved+Plasmodium+protein%2C+unknown+function	N/A		Non-syn	Stop->Lys	345	115	0	0	0	16	0	0	3	0	0	2	0	0
90	chr13	1938008	C	C	T	20	9	0.55	1	Exon	PF3D7_1348400	-	conserved+Plasmodium+membrane+protein%2C+unknown+function	N/A		Non-syn	Glu->Lys	9372	3124	0	11	0	9	0	0	0	0	0	9	0	0
60	chr13	2646220	C	C	T	7	6	1	1	Exon	PF3D7_1366300	-	conserved+Plasmodium+protein%2C+unknown+function	N/A		Non-syn	Glu->Lys	5145	1715	0	7	0	0	0	0	0	0	0	6	0	0
50	chr13	2646226	C	C	T	15	5	0.933333	1	Exon	PF3D7_1366300	-	conserved+Plasmodium+protein%2C+unknown+function	N/A		Non-syn	Glu->Lys	5139	1713	0	14	0	0	1	0	0	0	0	5	0	0
50	chr13	1938018	A	A	T	12	5	0.916667	1	Exon	PF3D7_1348400	-	conserved+Plasmodium+membrane+protein%2C+unknown+function	N/A		Non-syn	Asn->Lys	9362	3120	11	1	0	0	0	0	0	0	0	5	0	0
50	chr13	1938016	G	G	T	12	5	1	1	Exon	PF3D7_1348400	-	conserved+Plasmodium+membrane+protein%2C+unknown+function	N/A		Non-syn	Thr->Lys	9364	3121	0	0	12	0	0	0	0	0	0	5	0	0
14	chr13	2602854	C	C	A	16	27	1	0.518519	Exon	PF3D7_1364700	+	conserved+Plasmodium+protein%2C+unknown+function	N/A		Non-syn	Gln->Lys	552	184	0	16	0	0	0	0	14	13	0	0	0	0
70	chr14	470048	C	C	A	8	7	0.875	1	Exon	PF3D7_1411500	+	conserved+Plasmodium+protein%2C+unknown+function	N/A		Non-syn	Asp->Glu	875	291	1	7	0	0	0	0	7	0	0	0	0	0
70	chr14	470046	G	G	A	8	7	0.875	1	Exon	PF3D7_1411500	+	conserved+Plasmodium+protein%2C+unknown+function	N/A		Non-syn	Asp->Asn	873	291	1	0	7	0	0	0	7	0	0	0	0	0
50	chr14	1108432	A	A	T	20	5	1	1	Exon	PF3D7_1428400	-	probable+protein%2C+unknown+function	N/A		Non-syn	Stop->Lys	5970	1990	20	0	0	0	0	0	0	0	0	5	0	0
4	chr14	1108436	A	A	T	21	5	1	0.8	Exon	PF3D7_1428400	-	probable+protein%2C+unknown+function	N/A		Non-syn	Asn->Lys	5966	1988	21	0	0	0	0	0	1	0	0	4	0	0
4	chr14	852305	C	C	A	9	6	1	0.666667	Exon	PF3D7_1420500	-	conserved+Plasmodium+membrane+protein%2C+unknown+function	N/A		Non-syn	Val->Leu	1044	348	0	9	0	0	0	0	4	2	0	0	0	0
3	chr14	111167	A	A	C	110	5	1	0.6	Exon	PF3D7_1403000	+	conserved+Plasmodium+protein%2C+unknown+function	N/A		Non-syn	His->Pro	721	240	110	0	0	0	0	0	2	3	0	0	0	0
21	chr14	2856482	C	C	A	5	29	0.6	0.724138	Exon	PF3D7_1469600	+	biotin+carboxylase+subunit+of+acetyl+CoA+carboxylase%2C+putative+%28ACC1%29	N/A		Non-syn	Gln->Lys	4332	1444	2	3	0	0	0	0	21	8	0	0	0	0
6	chr2	362265	C	C	T	7	8	1	0.75	Exon	PF3D7_0208900	+	6-cysteine+protein+%28P230p%29	N/A		Non-syn	Leu->Phe	1437	479	0	7	0	0	0	0	0	2	0	6	0	0
130	chr3	304997	T	T	A	11	13	1	1	Exon	PF3D7_0306700	+	conserved+Plasmodium+protein%2C+unknown+function	N/A		Non-syn	Stop->Lys	348	116	0	0	0	11	0	0	13	0	0	0	0	0
23	chr4	381297	T	T	G	177	26	0.785311	0.884615	Exon	PF3D7_0407700	-	conserved+Plasmodium+protein%2C+unknown+function	N/A		Non-syn	Lys->Gln	1596	532	0	0	38	139	0	0	0	0	23	3	0	0
16	chr4	381303	T	T	G	156	20	0.801282	0.8	Exon	PF3D7_0407700	-	conserved+Plasmodium+protein%2C+unknown+function	N/A		Non-syn	Lys->Gln	1590	530	0	1	30	125	0	0	0	0	16	4	0	0
4	chr4	562937	T	T	C	5	5	0.8	0.8	Exon	PF3D7_0412700	-	erythrocyte+membrane+protein+1%2C+PfEMP1+%28VAR%29	N/A		Non-syn	Asp->Gly	5563	1854	0	0	1	4	0	0	0	4	0	1	0	0
4	chr4	562936	A	A	T	5	5	1	0.8	Exon	PF3D7_0412700	-	erythrocyte+membrane+protein+1%2C+PfEMP1+%28VAR%29	N/A		Non-syn	Asp->Glu	5564	1854	5	0	0	0	0	0	1	0	0	4	0	0
4	chr4	562934	A	A	G	5	5	1	0.8	Exon	PF3D7_0412700	-	erythrocyte+membrane+protein+1%2C+PfEMP1+%28VAR%29	N/A		Non-syn	Ile->Thr	5566	1855	5	0	0	0	0	0	1	0	4	0	0	0
3	chr4	508640	G	G	T	51	5	0.882353	0.6	Exon	PF3D7_0411200	-	conserved+Plasmodium+protein%2C+unknown+function	N/A		Non-syn	Thr->Lys	1030	343	0	0	45	6	0	0	0	0	2	3	0	0
50	chr4	839556	C	C	A	13	5	0.769231	1	Exon	PF3D7_0418600	+	regulator+of+chromosome+condensation%2C+putative	N/A		Non-syn	Asn->Lys	5162	1720	3	10	0	0	0	0	5	0	0	0	0	0
161	chr5	78122	C	C	T	13	191	0.538462	0.842932	Exon	PF3D7_0501400	+	interspersed+repeat+antigen+%28FIRA%29	N/A		Non-syn	Thr->Ile	3442	1147	0	7	0	6	0	0	0	30	0	161	0	0
80	chr5	688780	C	C	T	17	8	0.941176	1	Exon	PF3D7_0516600	-	translation+initiation+factor+IF-2%2Csporozoite+surface+antigen+MB2+%28MB2%29	N/A		Non-syn	Glu->Lys	2862	954	0	16	0	1	0	0	0	0	0	8	0	0
5	chr6	240357	C	C	T	9	7	0.777778	0.714286	Exon	PF3D7_0605800	-	DNA+repair-like+protein%2C+putative	N/A		Non-syn	Glu->Lys	4164	1388	0	7	0	2	0	0	0	2	0	5	0	0
4	chr6	346250	T	T	A	14	5	0.642857	0.8	Exon	PF3D7_0608300	+	conserved+Plasmodium+protein%2C+unknown+function	N/A		Non-syn	Tyr->Stop	3038	1012	5	0	0	9	0	0	4	0	0	1	0	0
4	chr6	240369	C	C	T	8	7	1	0.571429	Exon	PF3D7_0605800	-	DNA+repair-like+protein%2C+putative	N/A		Non-syn	Glu->Lys	4152	1384	0	8	0	0	0	0	0	3	0	4	0	0
4	chr6	240363	C	C	T	10	6	0.7	0.666667	Exon	PF3D7_0605800	-	DNA+repair-like+protein%2C+putative	N/A		Non-syn	Glu->Lys	4158	1386	0	7	0	3	0	0	0	2	0	4	0	0
70	chr6	1184430	G	G	A	7	7	0.857143	1	Exon	PF3D7_0628700	+	conserved+Plasmodium+protein%2C+unknown+function	N/A		Non-syn	Glu->Lys	534	178	1	0	6	0	0	0	7	0	0	0	0	0
504	chr7	436024	C	C	A	10	549	1	0.918033	Exon	PF3D7_0709700	-	lysophospholipase%2C+putative	N/A		Non-syn	Gly->Cys	171	57	0	10	0	0	0	0	504	45	0	0	0	0
220	chr7	528666	C	C	G	11	22	1	1	Exon	PF3D7_0712000	-	erythrocyte+membrane+protein+1%2C+PfEMP1+%28VAR%29	N/A		Non-syn	Gly->Arg	5499	1833	0	11	0	0	0	0	0	0	22	0	0	0
150	chr7	695602	A	A	T	8	15	0.75	1	Exon	PF3D7_0715800	-	drug%2Fmetabolite+exporter%2C+drug%2Fmetabolite+transporter	N/A		Non-syn	Stop->Arg	1302	434	6	0	0	2	0	0	0	0	0	15	0	0
4	chr7	1208052	A	A	T	7	7	0.857143	0.571429	Exon	PF3D7_0728100	-	conserved+Plasmodium+membrane+protein%2C+unknown+function	N/A		Non-syn	Asn->Lys	2249	749	6	0	0	1	0	0	3	0	0	4	0	0
60	chr8	228070	G	G	A	9	6	0.555556	1	Exon	PF3D7_0803600	+	conserved+Plasmodium+protein%2C+unknown+function	N/A		Non-syn	Arg->Lys	2752	917	4	0	5	0	0	0	6	0	0	0	0	0
60	chr9	524680	C	C	T	12	6	0.833333	1	Exon	PF3D7_0911400	-	conserved+Plasmodium+protein%2C+unknown+function	N/A		Non-syn	Glu->Lys	1197	399	0	10	0	2	0	0	0	0	0	6	0	0
6	chr9	411858	C	C	T	7	7	0.571429	0.857143	Exon	PF3D7_0909000	-	conserved+Plasmodium+protein%2C+unknown+function	N/A		Non-syn	Glu->Lys	1983	661	0	4	0	3	0	0	0	1	0	6	0	0
4	chr9	385418	A	A	G	7	6	1	0.666667	Exon	PF3D7_0908300.1	-	conserved+Plasmodium+membrane+protein%2C+unknown+function	N/A		Non-syn	Ser->Pro	108	36	7	0	0	0	0	0	2	0	4	0	0	0
6	chr9	1116001	T	T	A	7	7	1	0.857143	Exon	PF3D7_0927300	+	fumarate+hydratase%2C+putative	N/A		Non-syn	Stop->Lys	2043	681	0	0	0	7	0	0	6	0	0	1	0	0
5	chr9	1226840	G	G	A	10	6	0.9	0.833333	Exon	PF3D7_0930800	+	conserved+Plasmodium+membrane+protein%2C+unknown+function	N/A		Non-syn	Glu->Lys	1155	385	1	0	9	0	0	0	5	0	1	0	0	0
18	plastid	23946	T	T	A	18	21	0.722222	0.857143	Exon	PFC10_API0036	-	apicoplast+ribosomal+protein+L14+%28rpl14%29	N/A		Non-syn	Stop->Leu	343	114	5	0	0	13	0	0	18	0	0	3	0	0

## Sheet: K1
Score	contig	position	WT	CallWT	CallMut	WTnumReads	MutnumReads	WTPercentSNP	MutPercentSNP	Wtcoding	wtID	strand	Description	WT syn	WT change	Mut change	Splice	Index	aa Index	WT A	WT C	WT G	WT T	WT N	WT U	mut A	mut C	mut G	mut T	mut N	mut U
31	chr10	1544865	A	A	G	13	48	0.538462	0.645833	Exon	PF3D7_1038400	+	gametocyte-specific+protein+%28Pf11-1%29	N/A		Non-syn	Ile->Val	25731	8577	7	0	6	0	0	0	17	0	31	0	0	0
22	chr10	1436873	G	G	T	13	24	1	0.916667	Exon	PF3D7_1036400	+	liver+stage+antigen+1+%28LSA1%29	N/A		Non-syn	Glu->Asp	557	185	0	0	13	0	0	0	0	0	2	22	0	0
14	chr10	1544889	A	A	G	8	27	0.75	0.518519	Exon	PF3D7_1038400	+	gametocyte-specific+protein+%28Pf11-1%29	N/A		Non-syn	Ile->Val	25755	8585	6	0	2	0	0	0	13	0	14	0	0	0
70	chr11	347831	G	G	T	26	7	0.923077	1	Exon	PF3D7_1107900	-	mechanosensitive+ion+channel+protein	N/A		Non-syn	Phe->Leu	1520	506	0	0	24	2	0	0	0	0	0	7	0	0
3	chr11	955730	T	T	C	14	4	1	0.75	Exon	PF3D7_1124100	-	neutral-sphingomyelinase+activation+factor+protein%2C+putative	N/A		Non-syn	Glu->Gly	613	204	0	0	0	14	0	0	0	3	0	1	0	0
3	chr11	955728	C	C	T	15	4	0.933333	0.75	Exon	PF3D7_1124100	-	neutral-sphingomyelinase+activation+factor+protein%2C+putative	N/A		Non-syn	Glu->Lys	615	205	0	14	0	0	1	0	0	1	0	3	0	0
3	chr11	347832	A	A	T	26	4	0.923077	0.75	Exon	PF3D7_1107900	-	mechanosensitive+ion+channel+protein	N/A		Non-syn	Phe->Tyr	1519	506	24	0	0	2	0	0	0	0	1	3	0	0
40	chr11	1811179	C	C	T	6	4	0.5	1	Exon	PF3D7_1145600	-	conserved+Plasmodium+protein%2C+unknown+function	N/A		Non-syn	Glu->Lys	1263	421	0	3	0	3	0	0	0	0	0	4	0	0
110	chr12	617385	T	T	A	10	11	0.8	1	Exon	PF3D7_1214800	+	conserved+Plasmodium+protein%2C+unknown+function	N/A		Non-syn	Stop->Lys	327	109	2	0	0	8	0	0	11	0	0	0	0	0
110	chr12	617383	C	C	A	10	11	0.8	1	Exon	PF3D7_1214800	+	conserved+Plasmodium+protein%2C+unknown+function	N/A		Non-syn	Pro->Gln	325	108	2	8	0	0	0	0	11	0	0	0	0	0
110	chr12	617382	C	C	A	10	11	0.8	1	Exon	PF3D7_1214800	+	conserved+Plasmodium+protein%2C+unknown+function	N/A		Non-syn	Pro->Thr	324	108	2	8	0	0	0	0	11	0	0	0	0	0
6	chr12	1098943	G	G	A	8	7	1	0.857143	Exon	PF3D7_1227200	+	potassium+channel+protein+%28K1%29	N/A		Non-syn	Arg->Lys	814	271	0	0	8	0	0	0	6	0	1	0	0	0
3	chr12	693424	G	G	C	44	4	0.977273	0.75	Exon	PF3D7_1217500	+	conserved+Plasmodium+protein%2C+unknown+function	N/A		Non-syn	Asp->His	357	119	0	0	43	0	1	0	0	3	1	0	0	0
3	chr12	259034	C	C	A	21	4	0.952381	0.75	Exon	PF3D7_1205800	+	conserved+Plasmodium+protein%2C+unknown+function	N/A		Non-syn	Gln->Lys	2667	889	1	20	0	0	0	0	3	1	0	0	0	0
5	chr12	2171778	T	T	A	30	8	0.833333	0.625	Exon	PF3D7_1253100	+	Plasmodium+exported+protein+%28PHISTa%29%2C+unknown+function	N/A		Non-syn	Ile->Lys	295	98	5	0	0	25	0	0	5	0	0	3	0	0
170	chr13	397329	A	A	T	6	17	1	1	Exon	PF3D7_1308600	-	conserved+Plasmodium+protein%2C+unknown+function	N/A		Non-syn	Ile->Lys	3622	1207	6	0	0	0	0	0	0	0	0	17	0	0
90	chr13	2621447	G	G	A	4	9	1	1	Exon	PF3D7_1365600	+	DNA+topoisomerase+VI%2C+b+subunit%2C+putative	N/A		Non-syn	Glu->Lys	186	62	0	0	4	0	0	0	9	0	0	0	0	0
80	chr13	1938008	C	C	T	20	8	0.55	1	Exon	PF3D7_1348400	-	conserved+Plasmodium+membrane+protein%2C+unknown+function	N/A		Non-syn	Glu->Lys	9372	3124	0	11	0	9	0	0	0	0	0	8	0	0
60	chr13	1938018	A	A	T	12	6	0.916667	1	Exon	PF3D7_1348400	-	conserved+Plasmodium+membrane+protein%2C+unknown+function	N/A		Non-syn	Asn->Lys	9362	3120	11	1	0	0	0	0	0	0	0	6	0	0
60	chr13	1938016	G	G	T	12	6	1	1	Exon	PF3D7_1348400	-	conserved+Plasmodium+membrane+protein%2C+unknown+function	N/A		Non-syn	Thr->Lys	9364	3121	0	0	12	0	0	0	0	0	0	6	0	0
5	chr13	2602854	C	C	A	16	6	1	0.833333	Exon	PF3D7_1364700	+	conserved+Plasmodium+protein%2C+unknown+function	N/A		Non-syn	Gln->Lys	552	184	0	16	0	0	0	0	5	1	0	0	0	0
4	chr13	1956524	G	G	T	62	6	0.919355	0.666667	Exon	PF3D7_1348700	-	conserved+Plasmodium+protein%2C+unknown+function	N/A		Non-syn	Asn->Lys	1349	449	1	0	57	3	1	0	0	0	2	4	0	0
3	chr13	2602852	T	T	A	17	4	1	0.75	Exon	PF3D7_1364700	+	conserved+Plasmodium+protein%2C+unknown+function	N/A		Non-syn	Ile->Lys	550	183	0	0	0	17	0	0	3	0	0	1	0	0
50	chr14	470048	C	C	A	8	5	0.875	1	Exon	PF3D7_1411500	+	conserved+Plasmodium+protein%2C+unknown+function	N/A		Non-syn	Asp->Glu	875	291	1	7	0	0	0	0	5	0	0	0	0	0
50	chr14	470046	G	G	A	8	5	0.875	1	Exon	PF3D7_1411500	+	conserved+Plasmodium+protein%2C+unknown+function	N/A		Non-syn	Asp->Asn	873	291	1	0	7	0	0	0	5	0	0	0	0	0
40	chr14	1346557	A	A	T	5	4	0.8	1	Exon	PF3D7_1433700	-	conserved+Plasmodium+protein%2C+unknown+function	N/A		Non-syn	Ile->Lys	2437	812	4	0	0	1	0	0	0	0	0	4	0	0
4	chr14	1108434	A	A	T	21	5	1	0.8	Exon	PF3D7_1428400	-	probable+protein%2C+unknown+function	N/A		Non-syn	Ile->Lys	5968	1989	21	0	0	0	0	0	1	0	0	4	0	0
4	chr14	1108432	A	A	T	20	5	1	0.8	Exon	PF3D7_1428400	-	probable+protein%2C+unknown+function	N/A		Non-syn	Stop->Lys	5970	1990	20	0	0	0	0	0	1	0	0	4	0	0
7	chr14	2856482	C	C	A	5	8	0.6	0.875	Exon	PF3D7_1469600	+	biotin+carboxylase+subunit+of+acetyl+CoA+carboxylase%2C+putative+%28ACC1%29	N/A		Non-syn	Gln->Lys	4332	1444	2	3	0	0	0	0	7	1	0	0	0	0
6	chr14	2358911	G	G	A	21	8	0.904762	0.75	Exon	PF3D7_1457400	+	conserved+Plasmodium+protein%2C+unknown+function	N/A		Non-syn	Glu->Lys	7926	2642	2	0	19	0	0	0	6	0	2	0	0	0
4	chr14	2358909	C	C	A	21	6	0.952381	0.666667	Exon	PF3D7_1457400	+	conserved+Plasmodium+protein%2C+unknown+function	N/A		Non-syn	Thr->Lys	7924	2641	1	20	0	0	0	0	4	2	0	0	0	0
13	chr1	291538	A	A	G	162	18	0.691358	0.722222	Exon	PF3D7_0106900	+	2-C-methyl-D-erythritol+4-phosphate+cytidylyltransferase%2C+putative+%28IspD%29	N/A		Non-syn	Asn->Asp	1152	384	112	1	48	1	0	0	5	0	13	0	0	0
9	chr4	381297	T	T	G	177	11	0.785311	0.818182	Exon	PF3D7_0407700	-	conserved+Plasmodium+protein%2C+unknown+function	N/A		Non-syn	Lys->Gln	1596	532	0	0	38	139	0	0	0	0	9	2	0	0
4	chr4	381303	T	T	G	156	6	0.801282	0.666667	Exon	PF3D7_0407700	-	conserved+Plasmodium+protein%2C+unknown+function	N/A		Non-syn	Lys->Gln	1590	530	0	1	30	125	0	0	0	0	4	2	0	0
50	chr4	753348	A	A	T	21	5	0.761905	1	Exon	PF3D7_0417300	-	LETM1-like+protein%2C+putative	N/A		Non-syn	Ile->Lys	364	121	16	0	0	5	0	0	0	0	0	5	0	0
40	chr4	839556	C	C	A	13	4	0.769231	1	Exon	PF3D7_0418600	+	regulator+of+chromosome+condensation%2C+putative	N/A		Non-syn	Asn->Lys	5162	1720	3	10	0	0	0	0	4	0	0	0	0	0
71	chr5	78122	C	C	T	13	92	0.538462	0.771739	Exon	PF3D7_0501400	+	interspersed+repeat+antigen+%28FIRA%29	N/A		Non-syn	Thr->Ile	3442	1147	0	7	0	6	0	0	0	21	0	71	0	0
13	chr5	418956	C	C	A	8	15	1	0.866667	Exon	PF3D7_0510000	+	conserved+Plasmodium+protein%2C+unknown+function	N/A		Non-syn	Asn->Lys	539	179	0	8	0	0	0	0	13	2	0	0	0	0
6	chr5	323844	C	C	A	10	8	0.9	0.75	Exon	PF3D7_0507800	+	conserved+Plasmodium+protein%2C+unknown+function	N/A		Non-syn	Gln->Lys	1605	535	1	9	0	0	0	0	6	2	0	0	0	0
110	chr5	688780	C	C	T	17	11	0.941176	1	Exon	PF3D7_0516600	-	translation+initiation+factor+IF-2%2Csporozoite+surface+antigen+MB2+%28MB2%29	N/A		Non-syn	Glu->Lys	2862	954	0	16	0	1	0	0	0	0	0	11	0	0
60	chr6	240357	C	C	T	9	6	0.777778	1	Exon	PF3D7_0605800	-	DNA+repair-like+protein%2C+putative	N/A		Non-syn	Glu->Lys	4164	1388	0	7	0	2	0	0	0	0	0	6	0	0
40	chr6	240369	C	C	T	8	4	1	1	Exon	PF3D7_0605800	-	DNA+repair-like+protein%2C+putative	N/A		Non-syn	Glu->Lys	4152	1384	0	8	0	0	0	0	0	0	0	4	0	0
40	chr6	240363	C	C	T	10	4	0.7	1	Exon	PF3D7_0605800	-	DNA+repair-like+protein%2C+putative	N/A		Non-syn	Glu->Lys	4158	1386	0	7	0	3	0	0	0	0	0	4	0	0
3	chr6	645137	G	G	A	9	4	0.555556	0.75	Exon	PF3D7_0615500	+	cdc2-related+protein+kinase+5+%28CRK5%29	N/A		Non-syn	Met->Ile	1085	361	4	0	5	0	0	0	3	0	1	0	0	0
3	chr6	645136	T	T	A	11	4	0.545455	0.75	Exon	PF3D7_0615500	+	cdc2-related+protein+kinase+5+%28CRK5%29	N/A		Non-syn	Met->Lys	1084	361	4	1	0	6	0	0	3	0	0	1	0	0
100	chr6	1184430	G	G	A	7	10	0.857143	1	Exon	PF3D7_0628700	+	conserved+Plasmodium+protein%2C+unknown+function	N/A		Non-syn	Glu->Lys	534	178	1	0	6	0	0	0	10	0	0	0	0	0
242	chr7	436024	C	C	A	10	256	1	0.945312	Exon	PF3D7_0709700	-	lysophospholipase%2C+putative	N/A		Non-syn	Gly->Cys	171	57	0	10	0	0	0	0	242	14	0	0	0	0
70	chr7	695602	A	A	T	8	7	0.75	1	Exon	PF3D7_0715800	-	drug%2Fmetabolite+exporter%2C+drug%2Fmetabolite+transporter	N/A		Non-syn	Stop->Arg	1302	434	6	0	0	2	0	0	0	0	0	7	0	0
7	chr7	528666	C	C	G	11	9	1	0.777778	Exon	PF3D7_0712000	-	erythrocyte+membrane+protein+1%2C+PfEMP1+%28VAR%29	N/A		Non-syn	Gly->Arg	5499	1833	0	11	0	0	0	0	0	2	7	0	0	0
3	chr7	1331811	T	T	A	17	5	0.588235	0.6	Exon	PF3D7_0730900	+	Plasmodium+exported+protein%2C+unknown+function	N/A		Non-syn	Stop->Lys	6330	2110	7	0	0	10	0	0	3	0	0	2	0	0
3	chr8	801882	C	C	T	4	4	0.75	0.75	Exon	PF3D7_0817600	-	conserved+Plasmodium+protein%2C+unknown+function	N/A		Non-syn	Glu->Lys	1926	642	0	3	0	1	0	0	0	1	0	3	0	0

[truncated: 5 more sheets: L1, M1, N1, O1, R1]
