# Supplementary material for: Plasmodium falciparum Resistance to a Lead Benzoxaborole Due to Blocked Compound Activation and Altered Ubiquitination or Sumoylation
Source: mBio. 2020 Jan 28;11(1):e02640-19. doi: 10.1128/mBio.02640-19 (PMC6989105; doi:10.1128/mBio.02640-19)
Supplement: DATA SET S2 [file mBio.02640-19-sd002.xlsx]

## Sheet: A2
#score	chromosome	genomic_mutation	gene_mutation	protein_mutation	mutation_counts	mutation_proportion	mutant_position_counts	|	parent_mutation_counts	parent_mutation_proportion	parent_position_counts	|	gene_id	strand	protein_length	gene_description	||	A-gene_variant	protein_variant	variant_counts	variant_proportion	|	parent_variant_counts	parent_variant_proportion	||	C-gene_variant	protein_variant	variant_counts	variant_proportion	|	parent_variant_counts	parent_variant_proportion	||	G-gene_variant	protein_variant	variant_counts	variant_proportion	|	parent_variant_counts	parent_variant_proportion	||	T-gene_variant	protein_variant	variant_counts	variant_proportion	|	parent_variant_counts	parent_variant_proportion	||
5.879	Pf3D7_07_v3	A435951T	T244A	L82*	86	0.925	93	|	3	0.007	456	|	PF3D7_0709700-1	-	368	lysophospholipase, putative	||	T244T	-	5	-0.054	|	451	-0.989	||	T244G	L82*	2	-0.022	|	2	-0.004	||	T244C	L82S	0	0	|	0	0	||	T244A	L82*	86	-0.925	|	3	-0.007	||
1.73	Pf3D7_07_v3	C546555A	G3965T	K1322N	24	0.96	25	|	0	0	147	|	PF3D7_0712300-1	-	2267	erythrocyte membrane protein 1, PfEMP1 (VAR)	||	G3965T	K1322N	24	-0.96	|	0	0	||	G3965G	-	1	-0.04	|	96	-0.653	||	G3965C	K1322N	0	0	|	0	0	||	G3965A	-	0	0	|	51	-0.347	||
2.668	Pf3D7_06_v3	A1363891G	T2539C	V847A	26	0.929	28	|	9	0.025	365	|	PF3D7_0632500-1	-	3954	erythrocyte membrane protein 1, PfEMP1 (VAR)	||	T2539T	-	2	-0.071	|	356	-0.975	||	T2539G	V847G	0	0	|	0	0	||	T2539C	V847A	26	-0.929	|	9	-0.025	||	T2539A	V847E	0	0	|	0	0	||
[truncated: 8 more columns]

## Sheet: A3
#chromosome	genomic_mutation	gene_mutation	protein_mutation	mutation_counts	mutation_proportion	mutant_position_counts	|	parent_mutation_counts	parent_mutation_proportion	parent_position_counts	|	gene_id	strand	protein_length	gene_description	||	A-gene_variant	protein_variant	variant_counts	variant_proportion	|	parent_variant_counts	parent_variant_proportion	||	C-gene_variant	protein_variant	variant_counts	variant_proportion	|	parent_variant_counts	parent_variant_proportion	||	G-gene_variant	protein_variant	variant_counts	variant_proportion	|	parent_variant_counts	parent_variant_proportion	||	T-gene_variant	protein_variant	variant_counts	variant_proportion	|	parent_variant_counts	parent_variant_proportion	||	nonACGT-gene_variant
Pf3D7_12_v3	A1538322T	A184T	Q62L	89	1	89	|	0	0	174	|	PF3D7_1237000-1	+	686	SUMO-activating enzyme subunit 2 (UBA2)	||	A184A	-	0	0	|	174	-1	||	A184C	Q62P	0	0	|	0	0	||	A184G	Q62R	0	0	|	0	0	||	A184T	Q62L	89	-1	|	0	0	||
Pf3D7_07_v3	A435951T	T244A	L82*	48	1	48	|	4	0.034	118	|	PF3D7_0709700-1	-	368	lysophospholipase, putative	||	T244T	-	0	0	|	114	-0.966	||	T244G	L82*	0	0	|	0	0	||	T244C	L82S	0	0	|	0	0	||	T244A	L82*	48	-1	|	4	-0.034	||
Pf3D7_03_v3	C907562T	G2556A	D853N	173	1	173	|	0	0	76	|	PF3D7_0321700-1	-	1946	microtubule and actin binding protein, putative	||	G2556T	D853Y	0	0	|	0	0	||	G2556G	-	0	0	|	76	-1	||	G2556C	D853H	0	0	|	0	0	||	G2556A	D853N	173	-1	|	0	0	||
Pf3D7_14_v3	T2533393A	A8007T	K2670*	133	0.993	134	|	0	0	58	|	PF3D7_1462400-1	-	3322	conserved Plasmodium protein, unknown function	||	A8007T	K2670*	133	-0.993	|	0	0	||	A8007G	K2670E	0	0	|	0	0	||	A8007C	K2670Q	0	0	|	0	0	||	A8007A	-	0	0	|	58	-1	||
Pf3D7_03_v3	C234083T	G1147A	G383E	69	0.958	72	|	0	0	7	|	PF3D7_0305000-1	-	390	elongation factor Ts (EF-Ts)	||	G1147T	G383V	0	0	|	0	0	||	G1147G	-	3	-0.042	|	7	-1	||	G1147C	G383A	0	0	|	0	0	||	G1147A	G383E	69	-0.958	|	0	0	||
Pf3D7_03_v3	C234084T	G1146A	G383R	69	0.958	72	|	0	0	7	|	PF3D7_0305000-1	-	390	elongation factor Ts (EF-Ts)	||	G1146T	G383*	0	0	|	0	0	||	G1146G	-	3	-0.042	|	7	-1	||	G1146C	G383R	0	0	|	0	0	||	G1146A	G383R	69	-0.958	|	0	0	||
Pf3D7_03_v3	G234089T	C1141A	A381D	34	0.919	37	|	0	0	7	|	PF3D7_0305000-1	-	390	elongation factor Ts (EF-Ts)	||	C1141T	A381V	0	0	|	0	0	||	C1141G	A381G	0	0	|	0	0	||	C1141C	-	3	-0.081	|	7	-1	||	C1141A	A381D	34	-0.919	|	0	0	||
Pf3D7_07_v3	A558232C	T846G	F283V	11	0.917	12	|	0	0	7	|	PF3D7_0712400-1	-	2064	erythrocyte membrane protein 1, PfEMP1 (VAR)	||	T846T	-	0	0	|	1	-0.143	||	T846G	F283V	11	-0.917	|	0	0	||	T846C	F283L	0	0	|	0	0	||	T846A	F283I	1	-0.083	|	6	-0.857	||
Pf3D7_08_v3	C466336A	C6098A	N2033K	7	0.875	8	|	4	0.095	42	|	PF3D7_0809100-1	+	2109	erythrocyte membrane protein 1, PfEMP1 (VAR)	||	C6098A	N2033K	7	-0.875	|	4	-0.095	||	C6098C	-	1	-0.125	|	38	-0.905	||	C6098G	N2033K	0	0	|	0	0	||	C6098T	-	0	0	|	0	0	||
Pf3D7_04_v3	C975446T	G1145A	W382*	7	0.875	8	|	0	0	14	|	PF3D7_0421300-1	-	2193	erythrocyte membrane protein 1, PfEMP1 (VAR)	||	G1145T	W382C	1	-0.125	|	9	-0.643	||	G1145G	-	0	0	|	5	-0.357	||	G1145C	W382C	0	0	|	0	0	||	G1145A	W382*	7	-0.875	|	0	0	||
Pf3D7_03_v3	C234090T	G1140A	A381T	28	0.875	32	|	0	0	7	|	PF3D7_0305000-1	-	390	elongation factor Ts (EF-Ts)	||	G1140T	A381S	0	0	|	0	0	||	G1140G	-	4	-0.125	|	7	-1	||	G1140C	A381P	0	0	|	0	0	||	G1140A	A381T	28	-0.875	|	0	0	||
Pf3D7_03_v3	G234091T	C1139A	F380L	28	0.875	32	|	0	0	7	|	PF3D7_0305000-1	-	390	elongation factor Ts (EF-Ts)	||	C1139T	-	0	0	|	0	0	||	C1139G	F380L	0	0	|	0	0	||	C1139C	-	4	-0.125	|	7	-1	||	C1139A	F380L	28	-0.875	|	0	0	||
Pf3D7_03_v3	A234092T	T1138A	F380Y	27	0.871	31	|	0	0	7	|	PF3D7_0305000-1	-	390	elongation factor Ts (EF-Ts)	||	T1138T	-	4	-0.129	|	7	-1	||	T1138G	F380C	0	0	|	0	0	||	T1138C	F380S	0	0	|	0	0	||	T1138A	F380Y	27	-0.871	|	0	0	||
Pf3D7_03_v3	A234094T	T1136A	Y379*	26	0.867	30	|	0	0	7	|	PF3D7_0305000-1	-	390	elongation factor Ts (EF-Ts)	||	T1136T	-	4	-0.133	|	7	-1	||	T1136G	Y379*	0	0	|	0	0	||	T1136C	-	0	0	|	0	0	||	T1136A	Y379*	26	-0.867	|	0	0	||
Pf3D7_03_v3	A234086T	T1144A	I382K	35	0.854	41	|	0	0	7	|	PF3D7_0305000-1	-	390	elongation factor Ts (EF-Ts)	||	T1144T	-	3	-0.073	|	7	-1	||	T1144G	I382R	3	-0.073	|	0	0	||	T1144C	I382T	0	0	|	0	0	||	T1144A	I382K	35	-0.854	|	0	0	||
Pf3D7_07_v3	A558231T	T847A	F283Y	10	0.833	12	|	0	0	7	|	PF3D7_0712400-1	-	2064	erythrocyte membrane protein 1, PfEMP1 (VAR)	||	T847T	-	1	-0.083	|	5	-0.714	||	T847G	F283C	1	-0.083	|	2	-0.286	||	T847C	F283S	0	0	|	0	0	||	T847A	F283Y	10	-0.833	|	0	0	||
Pf3D7_04_v3	C48978A	G7882T	S2628I	5	0.833	6	|	0	0	9	|	PF3D7_0400400-1	-	3467	erythrocyte membrane protein 1, PfEMP1 (VAR)	||	G7882T	S2628I	5	-0.833	|	0	0	||	G7882G	-	0	0	|	4	-0.444	||	G7882C	S2628T	0	0	|	0	0	||	G7882A	S2628N	1	-0.167	|	5	-0.556	||
Pf3D7_04_v3	G282889T	C5408A	N1803K	15	0.833	18	|	0	0	7	|	PF3D7_0405300-1	-	1964	6-cysteine protein (LISP2)	||	C5408T	-	0	0	|	0	0	||	C5408G	N1803K	0	0	|	0	0	||	C5408C	-	3	-0.167	|	6	-0.857	||	C5408A	N1803K	15	-0.833	|	0	0	||
Pf3D7_03_v3	A234093T	T1137A	F380I	25	0.833	30	|	0	0	7	|	PF3D7_0305000-1	-	390	elongation factor Ts (EF-Ts)	||	T1137T	-	4	-0.133	|	7	-1	||	T1137G	F380V	1	-0.033	|	0	0	||	T1137C	F380L	0	0	|	0	0	||	T1137A	F380I	25	-0.833	|	0	0	||
Pf3D7_02_v3	A704061T	T2296A	L766*	5	0.833	6	|	0	0	6	|	PF3D7_0217000-1	-	976	conserved Plasmodium membrane protein, unknown function	||	T2296T	-	1	-0.167	|	6	-1	||	T2296G	L766W	0	0	|	0	0	||	T2296C	L766S	0	0	|	0	0	||	T2296A	L766*	5	-0.833	|	0	0	||
Pf3D7_02_v3	A704062T	T2295A	L766M	5	0.833	6	|	0	0	6	|	PF3D7_0217000-1	-	976	conserved Plasmodium membrane protein, unknown function	||	T2295T	-	1	-0.167	|	6	-1	||	T2295G	L766V	0	0	|	0	0	||	T2295C	-	0	0	|	0	0	||	T2295A	L766M	5	-0.833	|	0	0	||
Pf3D7_14_v3	T11568G	A434C	K145N	8	0.8	10	|	1	0.083	12	|	PF3D7_1400300-1	-	342	rifin (RIF)	||	A434T	K145N	1	-0.1	|	2	-0.167	||	A434G	-	0	0	|	0	0	||	A434C	K145N	8	-0.8	|	1	-0.083	||	A434A	-	1	-0.1	|	9	-0.75	||
Pf3D7_03_v3	A234096T	T1134A	Y379N	16	0.8	20	|	0	0	8	|	PF3D7_0305000-1	-	390	elongation factor Ts (EF-Ts)	||	T1134T	-	4	-0.2	|	8	-1	||	T1134G	Y379D	0	0	|	0	0	||	T1134C	Y379H	0	0	|	0	0	||	T1134A	Y379N	16	-0.8	|	0	0	||
Pf3D7_09_v3	A50493G	T264C	C89R	19	0.792	24	|	4	0.095	42	|	PF3D7_0900700-1	-	381	rifin (RIF)	||	T264T	-	2	-0.083	|	19	-0.452	||	T264G	C89G	3	-0.125	|	19	-0.452	||	T264C	C89R	19	-0.792	|	4	-0.095	||	T264A	C89S	0	0	|	0	0	||
Pf3D7_12_v3	A1695015G	A865G	N289S	7	0.778	9	|	0	0	13	|	PF3D7_1240300-1	+	2646	erythrocyte membrane protein 1, PfEMP1 (VAR)	||	A865A	-	2	-0.222	|	9	-0.692	||	A865C	N289T	0	0	|	2	-0.154	||	A865G	N289S	7	-0.778	|	0	0	||	A865T	N289I	0	0	|	2	-0.154	||
Pf3D7_04_v3	A975450T	T1141A	V381D	7	0.778	9	|	0	0	18	|	PF3D7_0421300-1	-	2193	erythrocyte membrane protein 1, PfEMP1 (VAR)	||	T1141T	-	1	-0.111	|	9	-0.5	||	T1141G	V381G	1	-0.111	|	0	0	||	T1141C	V381A	0	0	|	9	-0.5	||	T1141A	V381D	7	-0.778	|	0	0	||
Pf3D7_13_v3	C1622155T	G138A	A47T	9	0.75	12	|	0	0	6	|	PF3D7_1340700-1	-	229	ras-related protein Rab-11B (RAB11b)	||	G138T	A47S	0	0	|	0	0	||	G138G	-	3	-0.25	|	6	-1	||	G138C	A47P	0	0	|	0	0	||	G138A	A47T	9	-0.75	|	0	0	||
Pf3D7_13_v3	A1622156T	T137A	F46L	9	0.75	12	|	0	0	6	|	PF3D7_1340700-1	-	229	ras-related protein Rab-11B (RAB11b)	||	T137T	-	3	-0.25	|	6	-1	||	T137G	F46L	0	0	|	0	0	||	T137C	-	0	0	|	0	0	||	T137A	F46L	9	-0.75	|	0	0	||
Pf3D7_13_v3	A1622157T	T136A	F46Y	9	0.75	12	|	0	0	6	|	PF3D7_1340700-1	-	229	ras-related protein Rab-11B (RAB11b)	||	T136T	-	3	-0.25	|	6	-1	||	T136G	F46C	0	0	|	0	0	||	T136C	F46S	0	0	|	0	0	||	T136A	F46Y	9	-0.75	|	0	0	||
Pf3D7_11_v3	A39606C	T2780G	D927E	6	0.75	8	|	0	0	6	|	PF3D7_1100200-1	-	2994	erythrocyte membrane protein 1, PfEMP1 (VAR)	||	T2780T	-	2	-0.25	|	4	-0.667	||	T2780G	D927E	6	-0.75	|	0	0	||	T2780C	-	0	0	|	0	0	||	T2780A	D927E	0	0	|	2	-0.333	||
Pf3D7_08_v3	A41536G	A588G	I197V	6	0.75	8	|	3	0.086	35	|	PF3D7_0800300-1	+	2980	erythrocyte membrane protein 1, PfEMP1 (VAR)	||	A588A	-	1	-0.125	|	24	-0.686	||	A588C	I197L	0	0	|	1	-0.029	||	A588G	I197V	6	-0.75	|	3	-0.086	||	A588T	I197L	1	-0.125	|	7	-0.2	||
Pf3D7_08_v3	C1326243A	C932A	N311K	6	0.75	8	|	0	0	10	|	PF3D7_0831100-1	+	1921	surface-associated interspersed protein 8.1 (SURFIN 8.1) (SURF8.1)	||	C932A	N311K	6	-0.75	|	0	0	||	C932C	-	2	-0.25	|	7	-0.7	||	C932G	N311K	0	0	|	2	-0.2	||	C932T	-	0	0	|	1	-0.1	||
Pf3D7_07_v3	T546788C	A3732G	S1245G	9	0.75	12	|	0	0	15	|	PF3D7_0712300-1	-	2267	erythrocyte membrane protein 1, PfEMP1 (VAR)	||	A3732T	S1245C	0	0	|	3	-0.2	||	A3732G	S1245G	9	-0.75	|	0	0	||	A3732C	S1245R	0	0	|	4	-0.267	||	A3732A	-	3	-0.25	|	8	-0.533	||
Pf3D7_07_v3	G558255A	C823T	S275F	9	0.75	12	|	0	0	7	|	PF3D7_0712400-1	-	2064	erythrocyte membrane protein 1, PfEMP1 (VAR)	||	C823T	S275F	9	-0.75	|	0	0	||	C823G	S275C	3	-0.25	|	1	-0.143	||	C823C	-	0	0	|	3	-0.429	||	C823A	S275Y	0	0	|	3	-0.429	||
Pf3D7_04_v3	A565601T	T3741A	S1248T	6	0.75	8	|	1	0.1	10	|	PF3D7_0412700-1	-	2277	erythrocyte membrane protein 1, PfEMP1 (VAR)	||	T3741T	-	0	0	|	1	-0.1	||	T3741G	S1248A	0	0	|	5	-0.5	||	T3741C	S1248P	2	-0.25	|	3	-0.3	||	T3741A	S1248T	6	-0.75	|	1	-0.1	||
Pf3D7_13_v3	T41267G	A3475C	Q1159P	5	0.714	7	|	1	0.1	10	|	PF3D7_1300300-1	-	3346	erythrocyte membrane protein 1, PfEMP1 (VAR)	||	A3475T	Q1159L	1	-0.143	|	3	-0.3	||	A3475G	Q1159R	1	-0.143	|	4	-0.4	||	A3475C	Q1159P	5	-0.714	|	1	-0.1	||	A3475A	-	0	0	|	2	-0.2	||
Pf3D7_13_v3	G405257T	C894A	L299I	5	0.714	7	|	0	0	7	|	PF3D7_1308800-1	-	490	tyrosine recombinase (INT)	||	C894T	-	0	0	|	2	-0.286	||	C894G	L299V	0	0	|	0	0	||	C894C	-	2	-0.286	|	5	-0.714	||	C894A	L299I	5	-0.714	|	0	0	||
Pf3D7_08_v3	T1326249A	T938A	S313R	5	0.714	7	|	0	0	10	|	PF3D7_0831100-1	+	1921	surface-associated interspersed protein 8.1 (SURFIN 8.1) (SURF8.1)	||	T938A	S313R	5	-0.714	|	0	0	||	T938C	-	0	0	|	0	0	||	T938G	S313R	0	0	|	2	-0.2	||	T938T	-	2	-0.286	|	8	-0.8	||
Pf3D7_08_v3	C1326250A	C939A	P314T	5	0.714	7	|	0	0	10	|	PF3D7_0831100-1	+	1921	surface-associated interspersed protein 8.1 (SURFIN 8.1) (SURF8.1)	||	C939A	P314T	5	-0.714	|	0	0	||	C939C	-	2	-0.286	|	8	-0.8	||	C939G	P314A	0	0	|	0	0	||	C939T	P314S	0	0	|	2	-0.2	||
Pf3D7_08_v3	A1326254C	A943C	N315T	5	0.714	7	|	0	0	11	|	PF3D7_0831100-1	+	1921	surface-associated interspersed protein 8.1 (SURFIN 8.1) (SURF8.1)	||	A943A	-	2	-0.286	|	11	-1	||	A943C	N315T	5	-0.714	|	0	0	||	A943G	N315S	0	0	|	0	0	||	A943T	N315I	0	0	|	0	0	||
Pf3D7_08_v3	T1326272A	T961A	F321Y	5	0.714	7	|	1	0.083	12	|	PF3D7_0831100-1	+	1921	surface-associated interspersed protein 8.1 (SURFIN 8.1) (SURF8.1)	||	T961A	F321Y	5	-0.714	|	1	-0.083	||	T961C	F321S	0	0	|	0	0	||	T961G	F321C	0	0	|	0	0	||	T961T	-	2	-0.286	|	11	-0.917	||
Pf3D7_08_v3	C1417893A	C374A	C125*	5	0.714	7	|	1	0.1	10	|	PF3D7_0833000-1	+	368	rifin (RIF)	||	C374A	C125*	5	-0.714	|	1	-0.1	||	C374C	-	1	-0.143	|	7	-0.7	||	C374G	C125W	0	0	|	1	-0.1	||	C374T	-	1	-0.143	|	1	-0.1	||
Pf3D7_04_v3	A282899C	T5398G	V1800G	10	0.714	14	|	0	0	8	|	PF3D7_0405300-1	-	1964	6-cysteine protein (LISP2)	||	T5398T	-	3	-0.214	|	8	-1	||	T5398G	V1800G	10	-0.714	|	0	0	||	T5398C	V1800A	0	0	|	0	0	||	T5398A	V1800D	1	-0.071	|	0	0	||
Pf3D7_03_v3	A234097T	T1133A	N378K	15	0.714	21	|	0	0	8	|	PF3D7_0305000-1	-	390	elongation factor Ts (EF-Ts)	||	T1133T	-	6	-0.286	|	8	-1	||	T1133G	N378K	0	0	|	0	0	||	T1133C	-	0	0	|	0	0	||	T1133A	N378K	15	-0.714	|	0	0	||
Pf3D7_03_v3	A331061C	T3775G	V1259G	5	0.714	7	|	1	0.056	18	|	PF3D7_0307700-1	-	1826	conserved Plasmodium protein, unknown function	||	T3775T	-	2	-0.286	|	13	-0.722	||	T3775G	V1259G	5	-0.714	|	1	-0.056	||	T3775C	V1259A	0	0	|	0	0	||	T3775A	V1259E	0	0	|	0	0	||
Pf3D7_14_v3	T11569C	A433G	K145R	7	0.7	10	|	1	0.083	12	|	PF3D7_1400300-1	-	342	rifin (RIF)	||	A433T	K145I	0	0	|	1	-0.083	||	A433G	K145R	7	-0.7	|	1	-0.083	||	A433C	K145T	1	-0.1	|	3	-0.25	||	A433A	-	2	-0.2	|	7	-0.583	||
Pf3D7_11_v3	C2019914G	G53C	L18F	7	0.7	10	|	0	0	35	|	PF3D7_1150200-1	-	338	rifin (RIF)	||	G53T	L18F	3	-0.3	|	31	-0.886	||	G53G	-	0	0	|	0	0	||	G53C	L18F	7	-0.7	|	0	0	||	G53A	-	0	0	|	4	-0.114	||
Pf3D7_11_v3	A2019939G	T28C	L10S	7	0.7	10	|	0	0	35	|	PF3D7_1150200-1	-	338	rifin (RIF)	||	T28T	-	2	-0.2	|	29	-0.829	||	T28G	L10W	0	0	|	0	0	||	T28C	L10S	7	-0.7	|	0	0	||	T28A	L10*	1	-0.1	|	6	-0.171	||
Pf3D7_11_v3	A2019955C	T12G	Y5D	7	0.7	10	|	2	0.057	35	|	PF3D7_1150200-1	-	338	rifin (RIF)	||	T12T	-	3	-0.3	|	18	-0.514	||	T12G	Y5D	7	-0.7	|	2	-0.057	||	T12C	Y5H	0	0	|	0	0	||	T12A	Y5N	0	0	|	15	-0.429	||
Pf3D7_11_v3	A2019958G	T9C	Y4H	7	0.7	10	|	1	0.029	35	|	PF3D7_1150200-1	-	338	rifin (RIF)	||	T9T	-	1	-0.1	|	9	-0.257	||	T9G	Y4D	0	0	|	2	-0.057	||	T9C	Y4H	7	-0.7	|	1	-0.029	||	T9A	Y4N	2	-0.2	|	23	-0.657	||
Pf3D7_07_v3	T1411032A	T129A	Y44N	7	0.7	10	|	2	0.054	37	|	PF3D7_0732800-1	+	442	erythrocyte membrane protein 1 (PfEMP1), exon 2	||	T129A	Y44N	7	-0.7	|	2	-0.054	||	T129C	Y44H	0	0	|	3	-0.081	||	T129G	Y44D	0	0	|	1	-0.027	||	T129T	-	3	-0.3	|	31	-0.838	||
Pf3D7_04_v3	A1159798G	A3375G	K1126E	9	0.692	13	|	1	0.091	11	|	PF3D7_0425800-1	+	3553	erythrocyte membrane protein 1, PfEMP1 (VAR)	||	A3375A	-	4	-0.308	|	5	-0.455	||	A3375C	K1126Q	0	0	|	4	-0.364	||	A3375G	K1126E	9	-0.692	|	1	-0.091	||	A3375T	K1126*	0	0	|	1	-0.091	||
Pf3D7_12_v3	A1172449T	T6737A	F2246L	29	0.69	42	|	0	0	10	|	PF3D7_1228800-1	-	3209	WD repeat-containing protein, putative	||	T6737T	-	13	-0.31	|	10	-1	||	T6737G	F2246L	0	0	|	0	0	||	T6737C	-	0	0	|	0	0	||	T6737A	F2246L	29	-0.69	|	0	0	||
Pf3D7_06_v3	C388983G	G1008C	G337R	20	0.69	29	|	9	0.1	90	|	PF3D7_0609100-1	-	358	Zn2%2B or Fe2%2B permease	||	G1008T	G337C	0	0	|	0	0	||	G1008G	-	5	-0.172	|	63	-0.7	||	G1008C	G337R	20	-0.69	|	9	-0.1	||	G1008A	G337S	4	-0.138	|	18	-0.2	||
Pf3D7_11_v3	G963863T	G1482T	E495*	15	0.682	22	|	1	0.1	10	|	PF3D7_1124300-1	+	525	conserved Plasmodium protein, unknown function	||	G1482A	E495K	0	0	|	0	0	||	G1482C	E495Q	0	0	|	0	0	||	G1482G	-	6	-0.273	|	9	-0.9	||	G1482T	E495*	15	-0.682	|	1	-0.1	||
Pf3D7_11_v3	A963865T	A1484T	E495D	15	0.682	22	|	1	0.1	10	|	PF3D7_1124300-1	+	525	conserved Plasmodium protein, unknown function	||	A1484A	-	7	-0.318	|	8	-0.8	||	A1484C	E495D	0	0	|	0	0	||	A1484G	-	0	0	|	1	-0.1	||	A1484T	E495D	15	-0.682	|	1	-0.1	||
Pf3D7_06_v3	A388984T	T1007A	H336Q	19	0.679	28	|	9	0.098	92	|	PF3D7_0609100-1	-	358	Zn2%2B or Fe2%2B permease	||	T1007T	-	9	-0.321	|	83	-0.902	||	T1007G	H336Q	0	0	|	0	0	||	T1007C	-	0	0	|	0	0	||	T1007A	H336Q	19	-0.679	|	9	-0.098	||
Pf3D7_06_v3	T388985A	A1006T	H336L	19	0.679	28	|	9	0.098	92	|	PF3D7_0609100-1	-	358	Zn2%2B or Fe2%2B permease	||	A1006T	H336L	19	-0.679	|	9	-0.098	||	A1006G	H336R	0	0	|	0	0	||	A1006C	H336P	0	0	|	0	0	||	A1006A	-	9	-0.321	|	83	-0.902	||
Pf3D7_12_v3	C55884A	G921T	D308Y	6	0.667	9	|	0	0	17	|	PF3D7_1200600-1	-	3056	erythrocyte membrane protein 1, PfEMP1 (VAR2CSA)	||	G921T	D308Y	6	-0.667	|	0	0	||	G921G	-	3	-0.333	|	9	-0.529	||	G921C	D308H	0	0	|	0	0	||	G921A	D308N	0	0	|	8	-0.471	||
Pf3D7_11_v3	C810729T	C187T	T63I	6	0.667	9	|	0	0	6	|	PF3D7_1121400-1	+	582	WD repeat-containing protein, putative	||	C187A	T63K	0	0	|	0	0	||	C187C	-	3	-0.333	|	4	-0.667	||	C187G	T63R	0	0	|	0	0	||	C187T	T63I	6	-0.667	|	0	0	||
Pf3D7_09_v3	A1318739T	T292A	I98N	8	0.667	12	|	0	0	6	|	PF3D7_0933200-1	-	200	calcyclin binding protein, putative	||	T292T	-	3	-0.25	|	6	-1	||	T292G	I98S	1	-0.083	|	0	0	||	T292C	I98T	0	0	|	0	0	||	T292A	I98N	8	-0.667	|	0	0	||
Pf3D7_07_v3	C80140T	G2644A	R882Q	12	0.667	18	|	0	0	12	|	PF3D7_0701900-1	-	964	Plasmodium exported protein, unknown function	||	G2644T	R882L	0	0	|	0	0	||	G2644G	-	0	0	|	0	0	||	G2644C	R882P	2	-0.111	|	1	-0.083	||	G2644A	R882Q	12	-0.667	|	0	0	||
Pf3D7_07_v3	C558160A	G918T	E307*	8	0.667	12	|	0	0	7	|	PF3D7_0712400-1	-	2064	erythrocyte membrane protein 1, PfEMP1 (VAR)	||	G918T	E307*	8	-0.667	|	0	0	||	G918G	-	4	-0.333	|	4	-0.571	||	G918C	E307Q	0	0	|	0	0	||	G918A	E307K	0	0	|	3	-0.429	||
Pf3D7_07_v3	C558173A	G905T	E302D	8	0.667	12	|	0	0	7	|	PF3D7_0712400-1	-	2064	erythrocyte membrane protein 1, PfEMP1 (VAR)	||	G905T	E302D	8	-0.667	|	0	0	||	G905G	-	1	-0.083	|	5	-0.714	||	G905C	E302D	3	-0.25	|	1	-0.143	||	G905A	-	0	0	|	1	-0.143	||
Pf3D7_07_v3	G558244C	C834G	Q279E	8	0.667	12	|	0	0	7	|	PF3D7_0712400-1	-	2064	erythrocyte membrane protein 1, PfEMP1 (VAR)	||	C834T	Q279*	0	0	|	1	-0.143	||	C834G	Q279E	8	-0.667	|	0	0	||	C834C	-	0	0	|	1	-0.143	||	C834A	Q279K	4	-0.333	|	5	-0.714	||
Pf3D7_04_v3	G45574A	C10384T	S3462L	6	0.667	9	|	1	0.048	21	|	PF3D7_0400400-1	-	3467	erythrocyte membrane protein 1, PfEMP1 (VAR)	||	C10384T	S3462L	6	-0.667	|	1	-0.048	||	C10384G	S3462W	0	0	|	6	-0.286	||	C10384C	-	3	-0.333	|	14	-0.667	||	C10384A	S3462*	0	0	|	0	0	||
Pf3D7_04_v3	A409345T	T1352A	D451E	12	0.667	18	|	0	0	7	|	PF3D7_0408500-1	-	672	flap endonuclease 1 (FEN1)	||	T1352T	-	6	-0.333	|	5	-0.714	||	T1352G	D451E	0	0	|	2	-0.286	||	T1352C	-	0	0	|	0	0	||	T1352A	D451E	12	-0.667	|	0	0	||
Pf3D7_04_v3	A409327T	T1370A	D457E	11	0.647	17	|	0	0	6	|	PF3D7_0408500-1	-	672	flap endonuclease 1 (FEN1)	||	T1370T	-	6	-0.353	|	5	-0.833	||	T1370G	D457E	0	0	|	1	-0.167	||	T1370C	-	0	0	|	0	0	||	T1370A	D457E	11	-0.647	|	0	0	||
Pf3D7_12_v3	A1172450T	T6736A	F2246Y	27	0.643	42	|	0	0	10	|	PF3D7_1228800-1	-	3209	WD repeat-containing protein, putative	||	T6736T	-	15	-0.357	|	10	-1	||	T6736G	F2246C	0	0	|	0	0	||	T6736C	F2246S	0	0	|	0	0	||	T6736A	F2246Y	27	-0.643	|	0	0	||
Pf3D7_12_v3	A1172451T	T6735A	F2246I	27	0.643	42	|	0	0	10	|	PF3D7_1228800-1	-	3209	WD repeat-containing protein, putative	||	T6735T	-	15	-0.357	|	10	-1	||	T6735G	F2246V	0	0	|	0	0	||	T6735C	F2246L	0	0	|	0	0	||	T6735A	F2246I	27	-0.643	|	0	0	||
Pf3D7_12_v3	G2212069T	G423T	D142Y	9	0.643	14	|	2	0.08	25	|	PF3D7_1254300-1	+	302	stevor	||	G423A	D142N	3	-0.214	|	16	-0.64	||	G423C	D142H	0	0	|	1	-0.04	||	G423G	-	2	-0.143	|	6	-0.24	||	G423T	D142Y	9	-0.643	|	2	-0.08	||
Pf3D7_11_v3	T1187629A	T25A	F9Y	9	0.643	14	|	2	0.051	39	|	PF3D7_1130800-1	+	507	armadillo repeat protein PF16, putative	||	T25A	F9Y	9	-0.643	|	2	-0.051	||	T25C	F9S	0	0	|	0	0	||	T25G	F9C	0	0	|	1	-0.026	||	T25T	-	5	-0.357	|	36	-0.923	||
Pf3D7_08_v3	T464320C	T5008C	M1670T	9	0.643	14	|	1	0.077	13	|	PF3D7_0809100-1	+	2109	erythrocyte membrane protein 1, PfEMP1 (VAR)	||	T5008A	M1670K	4	-0.286	|	2	-0.154	||	T5008C	M1670T	9	-0.643	|	1	-0.077	||	T5008G	M1670R	0	0	|	1	-0.077	||	T5008T	-	1	-0.071	|	9	-0.692	||
Pf3D7_08_v3	G464321C	G5009C	M1670I	9	0.643	14	|	1	0.077	13	|	PF3D7_0809100-1	+	2109	erythrocyte membrane protein 1, PfEMP1 (VAR)	||	G5009A	M1670I	2	-0.143	|	0	0	||	G5009C	M1670I	9	-0.643	|	1	-0.077	||	G5009G	-	0	0	|	10	-0.769	||	G5009T	M1670I	3	-0.214	|	2	-0.154	||
Pf3D7_14_v3	C11611T	G391A	G131D	7	0.636	11	|	0	0	12	|	PF3D7_1400300-1	-	342	rifin (RIF)	||	G391T	G131V	1	-0.091	|	3	-0.25	||	G391G	-	3	-0.273	|	7	-0.583	||	G391C	G131A	0	0	|	2	-0.167	||	G391A	G131D	7	-0.636	|	0	0	||
Pf3D7_14_v3	A11675C	T327G	L110V	7	0.636	11	|	1	0.083	12	|	PF3D7_1400300-1	-	342	rifin (RIF)	||	T327T	-	3	-0.273	|	6	-0.5	||	T327G	L110V	7	-0.636	|	1	-0.083	||	T327C	-	1	-0.091	|	0	0	||	T327A	L110I	0	0	|	5	-0.417	||
Pf3D7_12_v3	G1695012A	G862A	G288D	7	0.636	11	|	1	0.077	13	|	PF3D7_1240300-1	+	2646	erythrocyte membrane protein 1, PfEMP1 (VAR)	||	G862A	G288D	7	-0.636	|	1	-0.077	||	G862C	G288A	0	0	|	1	-0.077	||	G862G	-	4	-0.364	|	10	-0.769	||	G862T	G288V	0	0	|	1	-0.077	||
Pf3D7_07_v3	T558265G	A813C	I272L	7	0.636	11	|	0	0	6	|	PF3D7_0712400-1	-	2064	erythrocyte membrane protein 1, PfEMP1 (VAR)	||	A813T	I272L	1	-0.091	|	1	-0.167	||	A813G	I272V	0	0	|	3	-0.5	||	A813C	I272L	7	-0.636	|	0	0	||	A813A	-	3	-0.273	|	1	-0.167	||
Pf3D7_06_v3	A388936C	T1055G	H352Q	7	0.636	11	|	0	0	25	|	PF3D7_0609100-1	-	358	Zn2%2B or Fe2%2B permease	||	T1055T	-	4	-0.364	|	25	-1	||	T1055G	H352Q	7	-0.636	|	0	0	||	T1055C	-	0	0	|	0	0	||	T1055A	H352Q	0	0	|	0	0	||
Pf3D7_06_v3	G388938T	C1053A	H352N	7	0.636	11	|	0	0	28	|	PF3D7_0609100-1	-	358	Zn2%2B or Fe2%2B permease	||	C1053T	H352Y	1	-0.091	|	1	-0.036	||	C1053G	H352D	0	0	|	0	0	||	C1053C	-	3	-0.273	|	27	-0.964	||	C1053A	H352N	7	-0.636	|	0	0	||
Pf3D7_04_v3	C940048A	G1827T	V610F	7	0.636	11	|	0	0	6	|	PF3D7_0420700-1	-	2152	erythrocyte membrane protein 1, PfEMP1 (VAR)	||	G1827T	V610F	7	-0.636	|	0	0	||	G1827G	-	1	-0.091	|	4	-0.667	||	G1827C	V610L	0	0	|	0	0	||	G1827A	V610I	3	-0.273	|	2	-0.333	||
Pf3D7_14_v3	T527775A	T262A	V88D	5	0.625	8	|	1	0.071	14	|	PF3D7_1413100-1	+	573	conserved Plasmodium protein, unknown function	||	T262A	V88D	5	-0.625	|	1	-0.071	||	T262C	V88A	0	0	|	0	0	||	T262G	V88G	1	-0.125	|	8	-0.571	||	T262T	-	2	-0.25	|	5	-0.357	||
Pf3D7_14_v3	C1627176T	G4191A	E1398K	5	0.625	8	|	0	0	9	|	PF3D7_1440000-1	-	2204	conserved Plasmodium protein, unknown function	||	G4191T	E1398*	0	0	|	0	0	||	G4191G	-	3	-0.375	|	9	-1	||	G4191C	E1398Q	0	0	|	0	0	||	G4191A	E1398K	5	-0.625	|	0	0	||
Pf3D7_14_v3	A1627179T	T4188A	Y1397N	5	0.625	8	|	0	0	9	|	PF3D7_1440000-1	-	2204	conserved Plasmodium protein, unknown function	||	T4188T	-	3	-0.375	|	9	-1	||	T4188G	Y1397D	0	0	|	0	0	||	T4188C	Y1397H	0	0	|	0	0	||	T4188A	Y1397N	5	-0.625	|	0	0	||
Pf3D7_14_v3	T1627180A	A4187T	E1396D	5	0.625	8	|	0	0	10	|	PF3D7_1440000-1	-	2204	conserved Plasmodium protein, unknown function	||	A4187T	E1396D	5	-0.625	|	0	0	||	A4187G	-	0	0	|	0	0	||	A4187C	E1396D	0	0	|	0	0	||	A4187A	-	3	-0.375	|	10	-1	||
Pf3D7_14_v3	C1627182T	G4185A	E1396K	5	0.625	8	|	0	0	11	|	PF3D7_1440000-1	-	2204	conserved Plasmodium protein, unknown function	||	G4185T	E1396*	0	0	|	0	0	||	G4185G	-	3	-0.375	|	11	-1	||	G4185C	E1396Q	0	0	|	0	0	||	G4185A	E1396K	5	-0.625	|	0	0	||
Pf3D7_14_v3	G1627185T	C4182A	H1395N	5	0.625	8	|	0	0	11	|	PF3D7_1440000-1	-	2204	conserved Plasmodium protein, unknown function	||	C4182T	H1395Y	0	0	|	0	0	||	C4182G	H1395D	0	0	|	0	0	||	C4182C	-	3	-0.375	|	11	-1	||	C4182A	H1395N	5	-0.625	|	0	0	||
Pf3D7_13_v3	G909182A	G558A	A187T	5	0.625	8	|	0	0	12	|	PF3D7_1321800-1	+	259	protein transport protein SFT2, putative	||	G558A	A187T	5	-0.625	|	0	0	||	G558C	A187P	0	0	|	1	-0.083	||	G558G	-	3	-0.375	|	10	-0.833	||	G558T	A187S	0	0	|	1	-0.083	||
Pf3D7_13_v3	T909185G	T561G	Y188D	5	0.625	8	|	0	0	12	|	PF3D7_1321800-1	+	259	protein transport protein SFT2, putative	||	T561A	Y188N	0	0	|	0	0	||	T561C	Y188H	0	0	|	2	-0.167	||	T561G	Y188D	5	-0.625	|	0	0	||	T561T	-	3	-0.375	|	10	-0.833	||
Pf3D7_12_v3	T55876G	A929C	K310N	5	0.625	8	|	0	0	15	|	PF3D7_1200600-1	-	3056	erythrocyte membrane protein 1, PfEMP1 (VAR2CSA)	||	A929T	K310N	2	-0.25	|	9	-0.6	||	A929G	-	0	0	|	2	-0.133	||	A929C	K310N	5	-0.625	|	0	0	||	A929A	-	1	-0.125	|	4	-0.267	||
Pf3D7_12_v3	T55877A	A928T	K310I	5	0.625	8	|	0	0	15	|	PF3D7_1200600-1	-	3056	erythrocyte membrane protein 1, PfEMP1 (VAR2CSA)	||	A928T	K310I	5	-0.625	|	0	0	||	A928G	K310R	0	0	|	0	0	||	A928C	K310T	2	-0.25	|	6	-0.4	||	A928A	-	1	-0.125	|	9	-0.6	||
Pf3D7_12_v3	T55880C	A925G	H309R	5	0.625	8	|	0	0	15	|	PF3D7_1200600-1	-	3056	erythrocyte membrane protein 1, PfEMP1 (VAR2CSA)	||	A925T	H309L	0	0	|	8	-0.533	||	A925G	H309R	5	-0.625	|	0	0	||	A925C	H309P	0	0	|	1	-0.067	||	A925A	-	3	-0.375	|	6	-0.4	||
Pf3D7_10_v3	T740214A	A3192T	I1065L	5	0.625	8	|	0	0	6	|	PF3D7_1018600-1	-	1904	conserved Plasmodium protein, unknown function	||	A3192T	I1065L	5	-0.625	|	0	0	||	A3192G	I1065V	0	0	|	1	-0.167	||	A3192C	I1065L	0	0	|	0	0	||	A3192A	-	3	-0.375	|	5	-0.833	||
Pf3D7_08_v3	A41553T	A605T	R202S	5	0.625	8	|	2	0.057	35	|	PF3D7_0800300-1	+	2980	erythrocyte membrane protein 1, PfEMP1 (VAR)	||	A605A	-	2	-0.25	|	26	-0.743	||	A605C	R202S	0	0	|	3	-0.086	||	A605G	-	1	-0.125	|	4	-0.114	||	A605T	R202S	5	-0.625	|	2	-0.057	||
Pf3D7_08_v3	A41582C	A634C	Q212P	5	0.625	8	|	3	0.086	35	|	PF3D7_0800300-1	+	2980	erythrocyte membrane protein 1, PfEMP1 (VAR)	||	A634A	-	2	-0.25	|	18	-0.514	||	A634C	Q212P	5	-0.625	|	3	-0.086	||	A634G	Q212R	1	-0.125	|	8	-0.229	||	A634T	Q212L	0	0	|	6	-0.171	||
Pf3D7_03_v3	A331091C	T3745G	V1249G	5	0.625	8	|	1	0.031	32	|	PF3D7_0307700-1	-	1826	conserved Plasmodium protein, unknown function	||	T3745T	-	3	-0.375	|	30	-0.938	||	T3745G	V1249G	5	-0.625	|	1	-0.031	||	T3745C	V1249A	0	0	|	1	-0.031	||	T3745A	V1249E	0	0	|	0	0	||
Pf3D7_13_v3	G73386T	C846A	H283N	8	0.615	13	|	0	0	6	|	PF3D7_1301200-1	-	377	glycophorin binding protein (GBPH2)	||	C846T	H283Y	4	-0.308	|	5	-0.833	||	C846G	H283D	1	-0.077	|	0	0	||	C846C	-	0	0	|	1	-0.167	||	C846A	H283N	8	-0.615	|	0	0	||
Pf3D7_13_v3	T404095A	A1345T	N449I	8	0.615	13	|	0	0	7	|	PF3D7_1308800-1	-	490	tyrosine recombinase (INT)	||	A1345T	N449I	8	-0.615	|	0	0	||	A1345G	N449S	1	-0.077	|	0	0	||	A1345C	N449T	2	-0.154	|	3	-0.429	||	A1345A	-	2	-0.154	|	4	-0.571	||
Pf3D7_10_v3	G1324149T	C4287A	P1430T	8	0.615	13	|	0	0	7	|	PF3D7_1033100-1	-	1434	S-adenosylmethionine decarboxylase/ornithine decarboxylase (AdoMetDC/ODC)	||	C4287T	P1430S	0	0	|	0	0	||	C4287G	P1430A	0	0	|	0	0	||	C4287C	-	5	-0.385	|	7	-1	||	C4287A	P1430T	8	-0.615	|	0	0	||
Pf3D7_07_v3	T907890A	T3598A	L1200*	8	0.615	13	|	7	0.074	94	|	PF3D7_0721000-1	+	3459	conserved Plasmodium membrane protein, unknown function	||	T3598A	L1200*	8	-0.615	|	7	-0.074	||	T3598C	L1200S	0	0	|	0	0	||	T3598G	L1200W	0	0	|	0	0	||	T3598T	-	5	-0.385	|	87	-0.926	||
Pf3D7_07_v3	G907891C	G3599C	L1200F	8	0.615	13	|	7	0.074	94	|	PF3D7_0721000-1	+	3459	conserved Plasmodium membrane protein, unknown function	||	G3599A	-	0	0	|	0	0	||	G3599C	L1200F	8	-0.615	|	7	-0.074	||	G3599G	-	5	-0.385	|	86	-0.915	||	G3599T	L1200F	0	0	|	1	-0.011	||
Pf3D7_07_v3	G907893C	G3601C	R1201T	8	0.615	13	|	7	0.074	94	|	PF3D7_0721000-1	+	3459	conserved Plasmodium membrane protein, unknown function	||	G3601A	R1201K	0	0	|	1	-0.011	||	G3601C	R1201T	8	-0.615	|	7	-0.074	||	G3601G	-	5	-0.385	|	86	-0.915	||	G3601T	R1201M	0	0	|	0	0	||
Pf3D7_08_v3	T38222A	A811T	K271I	14	0.609	23	|	4	0.071	56	|	PF3D7_0800200-1	-	2858	erythrocyte membrane protein 1, PfEMP1 (VAR)	||	A811T	K271I	14	-0.609	|	4	-0.071	||	A811G	K271R	6	-0.261	|	11	-0.196	||	A811C	K271T	0	0	|	0	0	||	A811A	-	3	-0.13	|	40	-0.714	||
Pf3D7_12_v3	T742174A	A973T	K325I	51	0.6	85	|	1	0.1	10	|	PF3D7_1218900-1	-	717	conserved Plasmodium protein, unknown function	||	A973T	K325I	51	-0.6	|	1	-0.1	||	A973G	K325R	0	0	|	0	0	||	A973C	K325T	0	0	|	0	0	||	A973A	-	33	-0.388	|	9	-0.9	||
Pf3D7_12_v3	T2205105A	T278A	D93E	9	0.6	15	|	1	0.063	16	|	PF3D7_1254100-1	+	295	stevor	||	T278A	D93E	9	-0.6	|	1	-0.063	||	T278C	-	0	0	|	0	0	||	T278G	D93E	0	0	|	0	0	||	T278T	-	6	-0.4	|	15	-0.938	||
Pf3D7_11_v3	A810732T	A190T	Y64F	6	0.6	10	|	0	0	9	|	PF3D7_1121400-1	+	582	WD repeat-containing protein, putative	||	A190A	-	4	-0.4	|	9	-1	||	A190C	Y64S	0	0	|	0	0	||	A190G	Y64C	0	0	|	0	0	||	A190T	Y64F	6	-0.6	|	0	0	||
Pf3D7_08_v3	A460104T	A792T	I265F	12	0.6	20	|	1	0.067	15	|	PF3D7_0809100-1	+	2109	erythrocyte membrane protein 1, PfEMP1 (VAR)	||	A792A	-	4	-0.2	|	10	-0.667	||	A792C	I265L	4	-0.2	|	4	-0.267	||	A792G	I265V	0	0	|	0	0	||	A792T	I265F	12	-0.6	|	1	-0.067	||
Pf3D7_08_v3	C460115A	C803A	N268K	12	0.6	20	|	1	0.067	15	|	PF3D7_0809100-1	+	2109	erythrocyte membrane protein 1, PfEMP1 (VAR)	||	C803A	N268K	12	-0.6	|	1	-0.067	||	C803C	-	2	-0.1	|	9	-0.6	||	C803G	N268K	2	-0.1	|	1	-0.067	||	C803T	-	4	-0.2	|	4	-0.267	||
Pf3D7_08_v3	A460126C	A814C	N272T	12	0.6	20	|	1	0.067	15	|	PF3D7_0809100-1	+	2109	erythrocyte membrane protein 1, PfEMP1 (VAR)	||	A814A	-	6	-0.3	|	5	-0.333	||	A814C	N272T	12	-0.6	|	1	-0.067	||	A814G	N272S	2	-0.1	|	9	-0.6	||	A814T	N272I	0	0	|	0	0	||
Pf3D7_08_v3	T460127A	T815A	N272K	12	0.6	20	|	1	0.067	15	|	PF3D7_0809100-1	+	2109	erythrocyte membrane protein 1, PfEMP1 (VAR)	||	T815A	N272K	12	-0.6	|	1	-0.067	||	T815C	-	0	0	|	0	0	||	T815G	N272K	2	-0.1	|	1	-0.067	||	T815T	-	6	-0.3	|	13	-0.867	||
Pf3D7_08_v3	C460144G	C832G	T278R	12	0.6	20	|	1	0.067	15	|	PF3D7_0809100-1	+	2109	erythrocyte membrane protein 1, PfEMP1 (VAR)	||	C832A	T278K	6	-0.3	|	5	-0.333	||	C832C	-	2	-0.1	|	9	-0.6	||	C832G	T278R	12	-0.6	|	1	-0.067	||	C832T	T278I	0	0	|	0	0	||
Pf3D7_08_v3	T460146G	T834G	C279G	12	0.6	20	|	1	0.067	15	|	PF3D7_0809100-1	+	2109	erythrocyte membrane protein 1, PfEMP1 (VAR)	||	T834A	C279S	2	-0.1	|	1	-0.067	||	T834C	C279R	0	0	|	0	0	||	T834G	C279G	12	-0.6	|	1	-0.067	||	T834T	-	6	-0.3	|	13	-0.867	||
Pf3D7_08_v3	A1326241T	A930T	N311Y	6	0.6	10	|	0	0	11	|	PF3D7_0831100-1	+	1921	surface-associated interspersed protein 8.1 (SURFIN 8.1) (SURF8.1)	||	A930A	-	2	-0.2	|	9	-0.818	||	A930C	N311H	0	0	|	0	0	||	A930G	N311D	2	-0.2	|	2	-0.182	||	A930T	N311Y	6	-0.6	|	0	0	||
Pf3D7_07_v3	A531235T	T3896A	Y1299*	6	0.6	10	|	2	0.1	20	|	PF3D7_0712000-1	-	2275	erythrocyte membrane protein 1, PfEMP1 (VAR)	||	T3896T	-	4	-0.4	|	17	-0.85	||	T3896G	Y1299*	0	0	|	1	-0.05	||	T3896C	-	0	0	|	0	0	||	T3896A	Y1299*	6	-0.6	|	2	-0.1	||
Pf3D7_07_v3	A531237G	T3894C	Y1299H	6	0.6	10	|	2	0.1	20	|	PF3D7_0712000-1	-	2275	erythrocyte membrane protein 1, PfEMP1 (VAR)	||	T3894T	-	4	-0.4	|	18	-0.9	||	T3894G	Y1299D	0	0	|	0	0	||	T3894C	Y1299H	6	-0.6	|	2	-0.1	||	T3894A	Y1299N	0	0	|	0	0	||
Pf3D7_07_v3	G531240C	C3891G	H1298D	6	0.6	10	|	2	0.1	20	|	PF3D7_0712000-1	-	2275	erythrocyte membrane protein 1, PfEMP1 (VAR)	||	C3891T	H1298Y	0	0	|	1	-0.05	||	C3891G	H1298D	6	-0.6	|	2	-0.1	||	C3891C	-	3	-0.3	|	17	-0.85	||	C3891A	H1298N	1	-0.1	|	0	0	||
Pf3D7_07_v3	T1411031A	T128A	D43E	6	0.6	10	|	2	0.054	37	|	PF3D7_0732800-1	+	442	erythrocyte membrane protein 1 (PfEMP1), exon 2	||	T128A	D43E	6	-0.6	|	2	-0.054	||	T128C	-	0	0	|	4	-0.108	||	T128G	D43E	2	-0.2	|	1	-0.027	||	T128T	-	2	-0.2	|	30	-0.811	||
Pf3D7_06_v3	A1360680T	T5750A	S1917R	6	0.6	10	|	2	0.095	21	|	PF3D7_0632500-1	-	3954	erythrocyte membrane protein 1, PfEMP1 (VAR)	||	T5750T	-	4	-0.4	|	14	-0.667	||	T5750G	S1917R	0	0	|	0	0	||	T5750C	-	0	0	|	5	-0.238	||	T5750A	S1917R	6	-0.6	|	2	-0.095	||
Pf3D7_06_v3	T1371875A	T144A	Y49N	6	0.6	10	|	0	0	6	|	PF3D7_0632700-1	+	376	rifin (RIF)	||	T144A	Y49N	6	-0.6	|	0	0	||	T144C	Y49H	0	0	|	0	0	||	T144G	Y49D	0	0	|	0	0	||	T144T	-	4	-0.4	|	6	-1	||
Pf3D7_04_v3	C79525A	C177A	Q60K	6	0.6	10	|	1	0.091	11	|	PF3D7_0401200-1	+	367	rifin (RIF)	||	C177A	Q60K	6	-0.6	|	1	-0.091	||	C177C	-	4	-0.4	|	10	-0.909	||	C177G	Q60E	0	0	|	0	0	||	C177T	Q60*	0	0	|	0	0	||
Pf3D7_04_v3	T566054C	A3288G	I1097V	9	0.6	15	|	1	0.1	10	|	PF3D7_0412700-1	-	2277	erythrocyte membrane protein 1, PfEMP1 (VAR)	||	A3288T	I1097F	0	0	|	2	-0.2	||	A3288G	I1097V	9	-0.6	|	1	-0.1	||	A3288C	I1097L	1	-0.067	|	3	-0.3	||	A3288A	-	5	-0.333	|	4	-0.4	||
Pf3D7_04_v3	A1147074C	T512G	D171E	12	0.6	20	|	0	0	6	|	PF3D7_0425500-1	-	304	stevor	||	T512T	-	5	-0.25	|	4	-0.667	||	T512G	D171E	12	-0.6	|	0	0	||	T512C	-	0	0	|	1	-0.167	||	T512A	D171E	3	-0.15	|	1	-0.167	||
Pf3D7_12_v3	A1172452T	T6734A	S2245R	26	0.591	44	|	0	0	11	|	PF3D7_1228800-1	-	3209	WD repeat-containing protein, putative	||	T6734T	-	18	-0.409	|	11	-1	||	T6734G	S2245R	0	0	|	0	0	||	T6734C	-	0	0	|	0	0	||	T6734A	S2245R	26	-0.591	|	0	0	||
Pf3D7_06_v3	T157444A	A1867T	D623V	17	0.586	29	|	3	0.094	32	|	PF3D7_0603800-1	-	1826	centrosomal protein CEP76, putative (CEP76)	||	A1867T	D623V	17	-0.586	|	3	-0.094	||	A1867G	D623G	1	-0.034	|	0	0	||	A1867C	D623A	0	0	|	0	0	||	A1867A	-	11	-0.379	|	29	-0.906	||
Pf3D7_09_v3	T113700A	A1715T	K572N	7	0.583	12	|	1	0.091	11	|	PF3D7_0902600-1	-	617	serine/threonine protein kinase, FIKK family (FIKK9.7)	||	A1715T	K572N	7	-0.583	|	1	-0.091	||	A1715G	-	0	0	|	0	0	||	A1715C	K572N	0	0	|	0	0	||	A1715A	-	5	-0.417	|	9	-0.818	||
Pf3D7_07_v3	T546796C	A3724G	E1242G	7	0.583	12	|	1	0.067	15	|	PF3D7_0712300-1	-	2267	erythrocyte membrane protein 1, PfEMP1 (VAR)	||	A3724T	E1242V	4	-0.333	|	8	-0.533	||	A3724G	E1242G	7	-0.583	|	1	-0.067	||	A3724C	E1242A	0	0	|	0	0	||	A3724A	-	1	-0.083	|	6	-0.4	||
Pf3D7_07_v3	C558179A	G899T	W300C	7	0.583	12	|	0	0	7	|	PF3D7_0712400-1	-	2064	erythrocyte membrane protein 1, PfEMP1 (VAR)	||	G899T	W300C	7	-0.583	|	0	0	||	G899G	-	4	-0.333	|	5	-0.714	||	G899C	W300C	0	0	|	0	0	||	G899A	W300*	1	-0.083	|	2	-0.286	||
Pf3D7_07_v3	G558203C	C875G	D292E	7	0.583	12	|	0	0	7	|	PF3D7_0712400-1	-	2064	erythrocyte membrane protein 1, PfEMP1 (VAR)	||	C875T	-	5	-0.417	|	5	-0.714	||	C875G	D292E	7	-0.583	|	0	0	||	C875C	-	0	0	|	0	0	||	C875A	D292E	0	0	|	2	-0.286	||
Pf3D7_07_v3	T558222C	A856G	D286G	7	0.583	12	|	0	0	7	|	PF3D7_0712400-1	-	2064	erythrocyte membrane protein 1, PfEMP1 (VAR)	||	A856T	D286V	1	-0.083	|	0	0	||	A856G	D286G	7	-0.583	|	0	0	||	A856C	D286A	0	0	|	1	-0.143	||	A856A	-	4	-0.333	|	6	-0.857	||
Pf3D7_01_v3	G62624T	C615A	L206I	7	0.583	12	|	2	0.1	20	|	PF3D7_0100900-1	-	350	rifin (RIF)	||	C615T	L206F	4	-0.333	|	5	-0.25	||	C615G	L206V	1	-0.083	|	9	-0.45	||	C615C	-	0	0	|	4	-0.2	||	C615A	L206I	7	-0.583	|	2	-0.1	||
Pf3D7_01_v3	A62692T	T547A	I183K	7	0.583	12	|	2	0.1	20	|	PF3D7_0100900-1	-	350	rifin (RIF)	||	T547T	-	2	-0.167	|	6	-0.3	||	T547G	I183R	1	-0.083	|	3	-0.15	||	T547C	I183T	2	-0.167	|	9	-0.45	||	T547A	I183K	7	-0.583	|	2	-0.1	||
Pf3D7_11_v3	G1958671A	G8226A	V2743I	18	0.581	31	|	0	0	7	|	PF3D7_1149000-1	+	6093	antigen 332, DBL-like protein (Pf332)	||	G8226A	V2743I	18	-0.581	|	0	0	||	G8226C	V2743L	0	0	|	0	0	||	G8226G	-	13	-0.419	|	7	-1	||	G8226T	V2743F	0	0	|	0	0	||
Pf3D7_11_v3	T1958672A	T8227A	V2743D	18	0.581	31	|	0	0	7	|	PF3D7_1149000-1	+	6093	antigen 332, DBL-like protein (Pf332)	||	T8227A	V2743D	18	-0.581	|	0	0	||	T8227C	V2743A	0	0	|	0	0	||	T8227G	V2743G	0	0	|	0	0	||	T8227T	-	13	-0.419	|	7	-1	||
Pf3D7_09_v3	T142378A	T1401A	C468S	11	0.579	19	|	4	0.1	40	|	PF3D7_0903300-1	+	3203	conserved Plasmodium membrane protein, unknown function	||	T1401A	C468S	11	-0.579	|	4	-0.1	||	T1401C	C468R	0	0	|	0	0	||	T1401G	C468G	2	-0.105	|	2	-0.05	||	T1401T	-	6	-0.316	|	34	-0.85	||
Pf3D7_14_v3	G2592007T	C2112A	H705N	15	0.577	26	|	2	0.053	38	|	PF3D7_1464000-1	-	705	YL1 nuclear protein, putative	||	C2112T	H705Y	0	0	|	2	-0.053	||	C2112G	H705D	0	0	|	0	0	||	C2112C	-	11	-0.423	|	34	-0.895	||	C2112A	H705N	15	-0.577	|	2	-0.053	||
Pf3D7_14_v3	C2592013T	G2106A	V703M	15	0.577	26	|	3	0.075	40	|	PF3D7_1464000-1	-	705	YL1 nuclear protein, putative	||	G2106T	V703L	0	0	|	0	0	||	G2106G	-	11	-0.423	|	37	-0.925	||	G2106C	V703L	0	0	|	0	0	||	G2106A	V703M	15	-0.577	|	3	-0.075	||
Pf3D7_14_v3	A2592014T	T2105A	N702K	15	0.577	26	|	2	0.05	40	|	PF3D7_1464000-1	-	705	YL1 nuclear protein, putative	||	T2105T	-	11	-0.423	|	37	-0.925	||	T2105G	N702K	0	0	|	1	-0.025	||	T2105C	-	0	0	|	0	0	||	T2105A	N702K	15	-0.577	|	2	-0.05	||
Pf3D7_14_v3	G1189896T	G880T	G294V	19	0.576	33	|	3	0.088	34	|	PF3D7_1430200-1	+	627	plasmepsin IX	||	G880A	G294E	0	0	|	0	0	||	G880C	G294A	0	0	|	0	0	||	G880G	-	14	-0.424	|	30	-0.882	||	G880T	G294V	19	-0.576	|	3	-0.088	||
Pf3D7_12_v3	T742171C	A976G	N326S	49	0.576	85	|	1	0.1	10	|	PF3D7_1218900-1	-	717	conserved Plasmodium protein, unknown function	||	A976T	N326I	7	-0.082	|	1	-0.1	||	A976G	N326S	49	-0.576	|	1	-0.1	||	A976C	N326T	0	0	|	0	0	||	A976A	-	23	-0.271	|	8	-0.8	||
Pf3D7_06_v3	G388986T	C1005A	H336N	19	0.576	33	|	9	0.076	118	|	PF3D7_0609100-1	-	358	Zn2%2B or Fe2%2B permease	||	C1005T	H336Y	0	0	|	1	-0.008	||	C1005G	H336D	3	-0.091	|	17	-0.144	||	C1005C	-	11	-0.333	|	90	-0.763	||	C1005A	H336N	19	-0.576	|	9	-0.076	||
Pf3D7_04_v3	A409363T	T1334A	D445E	19	0.576	33	|	0	0	7	|	PF3D7_0408500-1	-	672	flap endonuclease 1 (FEN1)	||	T1334T	-	14	-0.424	|	4	-0.571	||	T1334G	D445E	0	0	|	2	-0.286	||	T1334C	-	0	0	|	1	-0.143	||	T1334A	D445E	19	-0.576	|	0	0	||
Pf3D7_12_v3	T602460A	T32A	N11K	8	0.571	14	|	0	0	6	|	PF3D7_1214100-1	+	1373	GPI ethanolamine phosphate transferase 3, putative (PIGO)	||	T32A	N11K	8	-0.571	|	0	0	||	T32C	-	0	0	|	0	0	||	T32G	N11K	0	0	|	0	0	||	T32T	-	6	-0.429	|	6	-1	||
Pf3D7_08_v3	T464325C	T5013C	S1672P	8	0.571	14	|	0	0	6	|	PF3D7_0809100-1	+	2109	erythrocyte membrane protein 1, PfEMP1 (VAR)	||	T5013A	S1672T	3	-0.214	|	3	-0.5	||	T5013C	S1672P	8	-0.571	|	0	0	||	T5013G	S1672A	1	-0.071	|	0	0	||	T5013T	-	2	-0.143	|	3	-0.5	||
Pf3D7_08_v3	T464328C	T5016C	S1673P	8	0.571	14	|	0	0	11	|	PF3D7_0809100-1	+	2109	erythrocyte membrane protein 1, PfEMP1 (VAR)	||	T5016A	S1673T	4	-0.286	|	1	-0.091	||	T5016C	S1673P	8	-0.571	|	0	0	||	T5016G	S1673A	0	0	|	2	-0.182	||	T5016T	-	2	-0.143	|	8	-0.727	||
Pf3D7_07_v3	T467970A	T4865A	N1622K	16	0.571	28	|	1	0.077	13	|	PF3D7_0710200-1	+	2910	conserved Plasmodium protein, unknown function	||	T4865A	N1622K	16	-0.571	|	1	-0.077	||	T4865C	-	2	-0.071	|	5	-0.385	||	T4865G	N1622K	3	-0.107	|	3	-0.231	||	T4865T	-	7	-0.25	|	4	-0.308	||
Pf3D7_06_v3	G1365879C	C551G	F184L	8	0.571	14	|	1	0.071	14	|	PF3D7_0632500-1	-	3954	erythrocyte membrane protein 1, PfEMP1 (VAR)	||	C551T	-	0	0	|	3	-0.214	||	C551G	F184L	8	-0.571	|	1	-0.071	||	C551C	-	2	-0.143	|	1	-0.071	||	C551A	F184L	4	-0.286	|	9	-0.643	||
Pf3D7_06_v3	A1365892C	T538G	L180W	8	0.571	14	|	2	0.091	22	|	PF3D7_0632500-1	-	3954	erythrocyte membrane protein 1, PfEMP1 (VAR)	||	T538T	-	0	0	|	14	-0.636	||	T538G	L180W	8	-0.571	|	2	-0.091	||	T538C	L180S	0	0	|	1	-0.045	||	T538A	L180*	6	-0.429	|	5	-0.227	||
Pf3D7_04_v3	T282895A	A5402T	E1801D	8	0.571	14	|	0	0	8	|	PF3D7_0405300-1	-	1964	6-cysteine protein (LISP2)	||	A5402T	E1801D	8	-0.571	|	0	0	||	A5402G	-	3	-0.214	|	0	0	||	A5402C	E1801D	0	0	|	0	0	||	A5402A	-	3	-0.214	|	8	-1	||
Pf3D7_04_v3	C282900A	G5397T	V1800F	8	0.571	14	|	0	0	8	|	PF3D7_0405300-1	-	1964	6-cysteine protein (LISP2)	||	G5397T	V1800F	8	-0.571	|	0	0	||	G5397G	-	5	-0.357	|	8	-1	||	G5397C	V1800L	1	-0.071	|	0	0	||	G5397A	V1800I	0	0	|	0	0	||
Pf3D7_08_v3	G38213T	C820A	S274*	17	0.567	30	|	6	0.098	61	|	PF3D7_0800200-1	-	2858	erythrocyte membrane protein 1, PfEMP1 (VAR)	||	C820T	S274L	0	0	|	0	0	||	C820G	S274*	1	-0.033	|	3	-0.049	||	C820C	-	12	-0.4	|	52	-0.852	||	C820A	S274*	17	-0.567	|	6	-0.098	||
Pf3D7_14_v3	T153574C	T435C	Y146H	13	0.565	23	|	6	0.06	100	|	PF3D7_1404500-1	+	468	rRNA biogenesis protein RRP5, putative (RRP5)	||	T435A	Y146N	0	0	|	0	0	||	T435C	Y146H	13	-0.565	|	6	-0.06	||	T435G	Y146D	0	0	|	0	0	||	T435T	-	8	-0.348	|	87	-0.87	||
Pf3D7_13_v3	C73404T	G828A	D277N	9	0.563	16	|	0	0	8	|	PF3D7_1301200-1	-	377	glycophorin binding protein (GBPH2)	||	G828T	D277Y	4	-0.25	|	5	-0.625	||	G828G	-	3	-0.188	|	3	-0.375	||	G828C	D277H	0	0	|	0	0	||	G828A	D277N	9	-0.563	|	0	0	||
Pf3D7_12_v3	C713088T	G2577A	E860K	9	0.563	16	|	1	0.1	10	|	PF3D7_1218200-1	-	2134	conserved Plasmodium protein, unknown function	||	G2577T	E860*	0	0	|	0	0	||	G2577G	-	7	-0.438	|	9	-0.9	||	G2577C	E860Q	0	0	|	0	0	||	G2577A	E860K	9	-0.563	|	1	-0.1	||
Pf3D7_08_v3	G460044C	G732C	D245H	9	0.563	16	|	0	0	13	|	PF3D7_0809100-1	+	2109	erythrocyte membrane protein 1, PfEMP1 (VAR)	||	G732A	D245N	2	-0.125	|	3	-0.231	||	G732C	D245H	9	-0.563	|	0	0	||	G732G	-	2	-0.125	|	9	-0.692	||	G732T	D245Y	0	0	|	0	0	||
Pf3D7_08_v3	T38220G	A813C	K272Q	14	0.56	25	|	5	0.085	59	|	PF3D7_0800200-1	-	2858	erythrocyte membrane protein 1, PfEMP1 (VAR)	||	A813T	K272*	0	0	|	0	0	||	A813G	K272E	0	0	|	0	0	||	A813C	K272Q	14	-0.56	|	5	-0.085	||	A813A	-	11	-0.44	|	54	-0.915	||
Pf3D7_14_v3	A1189898T	A882T	I295L	19	0.559	34	|	3	0.088	34	|	PF3D7_1430200-1	+	627	plasmepsin IX	||	A882A	-	15	-0.441	|	31	-0.912	||	A882C	I295L	0	0	|	0	0	||	A882G	I295V	0	0	|	0	0	||	A882T	I295L	19	-0.559	|	3	-0.088	||
Pf3D7_14_v3	T1234860C	A2265G	K756E	19	0.559	34	|	0	0	8	|	PF3D7_1431400-1	-	990	conserved Plasmodium protein, unknown function	||	A2265T	K756*	1	-0.029	|	4	-0.5	||	A2265G	K756E	19	-0.559	|	0	0	||	A2265C	K756Q	2	-0.059	|	3	-0.375	||	A2265A	-	10	-0.294	|	1	-0.125	||
Pf3D7_13_v3	T30694C	A957G	I320V	5	0.556	9	|	1	0.091	11	|	PF3D7_1300200-1	-	348	rifin (RIF)	||	A957T	I320F	4	-0.444	|	1	-0.091	||	A957G	I320V	5	-0.556	|	1	-0.091	||	A957C	I320L	0	0	|	0	0	||	A957A	-	0	0	|	9	-0.818	||
Pf3D7_13_v3	C30736T	G915A	A306T	5	0.556	9	|	1	0.091	11	|	PF3D7_1300200-1	-	348	rifin (RIF)	||	G915T	A306S	1	-0.111	|	0	0	||	G915G	-	0	0	|	9	-0.818	||	G915C	A306P	3	-0.333	|	1	-0.091	||	G915A	A306T	5	-0.556	|	1	-0.091	||
Pf3D7_12_v3	T55883C	A922G	D308G	5	0.556	9	|	0	0	17	|	PF3D7_1200600-1	-	3056	erythrocyte membrane protein 1, PfEMP1 (VAR2CSA)	||	A922T	D308V	2	-0.222	|	9	-0.529	||	A922G	D308G	5	-0.556	|	0	0	||	A922C	D308A	1	-0.111	|	0	0	||	A922A	-	0	0	|	8	-0.471	||
Pf3D7_12_v3	T150375C	A5103G	K1702E	5	0.556	9	|	1	0.091	11	|	PF3D7_1202600-1	-	2180	conserved protein, unknown function	||	A5103T	K1702*	0	0	|	0	0	||	A5103G	K1702E	5	-0.556	|	1	-0.091	||	A5103C	K1702Q	0	0	|	0	0	||	A5103A	-	4	-0.444	|	10	-0.909	||
Pf3D7_12_v3	A150378T	T5100A	L1701I	5	0.556	9	|	1	0.091	11	|	PF3D7_1202600-1	-	2180	conserved protein, unknown function	||	T5100T	-	4	-0.444	|	10	-0.909	||	T5100G	L1701V	0	0	|	0	0	||	T5100C	-	0	0	|	0	0	||	T5100A	L1701I	5	-0.556	|	1	-0.091	||
Pf3D7_12_v3	T150383A	A5095T	K1699I	5	0.556	9	|	1	0.083	12	|	PF3D7_1202600-1	-	2180	conserved protein, unknown function	||	A5095T	K1699I	5	-0.556	|	1	-0.083	||	A5095G	K1699R	0	0	|	0	0	||	A5095C	K1699T	0	0	|	0	0	||	A5095A	-	4	-0.444	|	11	-0.917	||
Pf3D7_12_v3	T150384A	A5094T	K1699*	5	0.556	9	|	1	0.083	12	|	PF3D7_1202600-1	-	2180	conserved protein, unknown function	||	A5094T	K1699*	5	-0.556	|	1	-0.083	||	A5094G	K1699E	0	0	|	0	0	||	A5094C	K1699Q	0	0	|	0	0	||	A5094A	-	4	-0.444	|	11	-0.917	||
Pf3D7_12_v3	C1172453T	G6733A	S2245N	25	0.556	45	|	0	0	12	|	PF3D7_1228800-1	-	3209	WD repeat-containing protein, putative	||	G6733T	S2245I	0	0	|	0	0	||	G6733G	-	20	-0.444	|	12	-1	||	G6733C	S2245T	0	0	|	0	0	||	G6733A	S2245N	25	-0.556	|	0	0	||
Pf3D7_12_v3	A1172456T	T6730A	I2244N	25	0.556	45	|	0	0	12	|	PF3D7_1228800-1	-	3209	WD repeat-containing protein, putative	||	T6730T	-	20	-0.444	|	12	-1	||	T6730G	I2244S	0	0	|	0	0	||	T6730C	I2244T	0	0	|	0	0	||	T6730A	I2244N	25	-0.556	|	0	0	||
Pf3D7_12_v3	A1172458T	T6728A	H2243Q	25	0.556	45	|	0	0	12	|	PF3D7_1228800-1	-	3209	WD repeat-containing protein, putative	||	T6728T	-	20	-0.444	|	12	-1	||	T6728G	H2243Q	0	0	|	0	0	||	T6728C	-	0	0	|	0	0	||	T6728A	H2243Q	25	-0.556	|	0	0	||
Pf3D7_12_v3	T1704858C	T346C	V116A	5	0.556	9	|	4	0.089	45	|	PF3D7_1240400-1	+	2287	erythrocyte membrane protein 1, PfEMP1 (VAR)	||	T346A	V116E	1	-0.111	|	20	-0.444	||	T346C	V116A	5	-0.556	|	4	-0.089	||	T346G	V116G	1	-0.111	|	3	-0.067	||	T346T	-	2	-0.222	|	18	-0.4	||
Pf3D7_12_v3	T1721631A	T2057A	S686R	5	0.556	9	|	0	0	12	|	PF3D7_1240600-1	+	2359	erythrocyte membrane protein 1, PfEMP1 (VAR)	||	T2057A	S686R	5	-0.556	|	0	0	||	T2057C	-	0	0	|	0	0	||	T2057G	S686R	0	0	|	7	-0.583	||	T2057T	-	4	-0.444	|	5	-0.417	||
Pf3D7_11_v3	A810734T	A192T	M65L	5	0.556	9	|	0	0	9	|	PF3D7_1121400-1	+	582	WD repeat-containing protein, putative	||	A192A	-	4	-0.444	|	9	-1	||	A192C	M65L	0	0	|	0	0	||	A192G	M65V	0	0	|	0	0	||	A192T	M65L	5	-0.556	|	0	0	||
Pf3D7_11_v3	G810736T	G194T	M65I	5	0.556	9	|	0	0	13	|	PF3D7_1121400-1	+	582	WD repeat-containing protein, putative	||	G194A	M65I	0	0	|	0	0	||	G194C	M65I	0	0	|	0	0	||	G194G	-	4	-0.444	|	13	-1	||	G194T	M65I	5	-0.556	|	0	0	||
Pf3D7_10_v3	T1543561A	T24427A	V8143D	5	0.556	9	|	0	0	9	|	PF3D7_1038400-1	+	9563	gametocyte-specific protein (Pf11-1)	||	T24427A	V8143D	5	-0.556	|	0	0	||	T24427C	V8143A	0	0	|	0	0	||	T24427G	V8143G	1	-0.111	|	3	-0.333	||	T24427T	-	3	-0.333	|	6	-0.667	||
Pf3D7_10_v3	C1543567T	C24433T	P8145L	5	0.556	9	|	0	0	9	|	PF3D7_1038400-1	+	9563	gametocyte-specific protein (Pf11-1)	||	C24433A	P8145H	1	-0.111	|	2	-0.222	||	C24433C	-	3	-0.333	|	5	-0.556	||	C24433G	P8145R	0	0	|	2	-0.222	||	C24433T	P8145L	5	-0.556	|	0	0	||
Pf3D7_07_v3	T547004G	A3516C	S1173R	5	0.556	9	|	0	0	16	|	PF3D7_0712300-1	-	2267	erythrocyte membrane protein 1, PfEMP1 (VAR)	||	A3516T	S1173C	2	-0.222	|	5	-0.313	||	A3516G	S1173G	2	-0.222	|	5	-0.313	||	A3516C	S1173R	5	-0.556	|	0	0	||	A3516A	-	0	0	|	6	-0.375	||
Pf3D7_07_v3	G586051T	C2872A	S958Y	5	0.556	9	|	2	0.071	28	|	PF3D7_0712800-1	-	2239	erythrocyte membrane protein 1, PfEMP1 (VAR)	||	C2872T	S958F	0	0	|	1	-0.036	||	C2872G	S958C	1	-0.111	|	2	-0.071	||	C2872C	-	3	-0.333	|	23	-0.821	||	C2872A	S958Y	5	-0.556	|	2	-0.071	||
Pf3D7_06_v3	T388991A	A1000T	H334L	20	0.556	36	|	9	0.075	120	|	PF3D7_0609100-1	-	358	Zn2%2B or Fe2%2B permease	||	A1000T	H334L	20	-0.556	|	9	-0.075	||	A1000G	H334R	0	0	|	1	-0.008	||	A1000C	H334P	0	0	|	0	0	||	A1000A	-	16	-0.444	|	110	-0.917	||
Pf3D7_05_v3	T183749A	T3328A	L1110*	5	0.556	9	|	0	0	6	|	PF3D7_0504700-1	+	2349	centrosomal protein CEP120, putative (CEP120)	||	T3328A	L1110*	5	-0.556	|	0	0	||	T3328C	L1110S	0	0	|	0	0	||	T3328G	L1110*	3	-0.333	|	5	-0.833	||	T3328T	-	1	-0.111	|	1	-0.167	||
Pf3D7_05_v3	A183750T	A3329T	L1110F	5	0.556	9	|	0	0	6	|	PF3D7_0504700-1	+	2349	centrosomal protein CEP120, putative (CEP120)	||	A3329A	-	4	-0.444	|	6	-1	||	A3329C	L1110F	0	0	|	0	0	||	A3329G	-	0	0	|	0	0	||	A3329T	L1110F	5	-0.556	|	0	0	||
Pf3D7_04_v3	C45564A	G10394T	W3465C	5	0.556	9	|	1	0.05	20	|	PF3D7_0400400-1	-	3467	erythrocyte membrane protein 1, PfEMP1 (VAR)	||	G10394T	W3465C	5	-0.556	|	1	-0.05	||	G10394G	-	3	-0.333	|	13	-0.65	||	G10394C	W3465C	0	0	|	0	0	||	G10394A	W3465*	1	-0.111	|	6	-0.3	||
Pf3D7_04_v3	C54228A	G2632T	G878V	5	0.556	9	|	1	0.048	21	|	PF3D7_0400400-1	-	3467	erythrocyte membrane protein 1, PfEMP1 (VAR)	||	G2632T	G878V	5	-0.556	|	1	-0.048	||	G2632G	-	0	0	|	12	-0.571	||	G2632C	G878A	0	0	|	1	-0.048	||	G2632A	G878D	4	-0.444	|	7	-0.333	||
Pf3D7_04_v3	C63821A	G425T	L142F	5	0.556	9	|	2	0.091	22	|	PF3D7_0400700-1	-	380	rifin (RIF)	||	G425T	L142F	5	-0.556	|	2	-0.091	||	G425G	-	4	-0.444	|	13	-0.591	||	G425C	L142F	0	0	|	0	0	||	G425A	-	0	0	|	6	-0.273	||
Pf3D7_04_v3	A975448T	T1143A	W382R	5	0.556	9	|	0	0	18	|	PF3D7_0421300-1	-	2193	erythrocyte membrane protein 1, PfEMP1 (VAR)	||	T1143T	-	0	0	|	18	-1	||	T1143G	W382G	3	-0.333	|	0	0	||	T1143C	W382R	0	0	|	0	0	||	T1143A	W382R	5	-0.556	|	0	0	||
Pf3D7_04_v3	C975451T	G1140A	V381I	5	0.556	9	|	0	0	18	|	PF3D7_0421300-1	-	2193	erythrocyte membrane protein 1, PfEMP1 (VAR)	||	G1140T	V381F	3	-0.333	|	9	-0.5	||	G1140G	-	1	-0.111	|	9	-0.5	||	G1140C	V381L	0	0	|	0	0	||	G1140A	V381I	5	-0.556	|	0	0	||
Pf3D7_04_v3	G975453T	C1138A	S380Y	5	0.556	9	|	0	0	18	|	PF3D7_0421300-1	-	2193	erythrocyte membrane protein 1, PfEMP1 (VAR)	||	C1138T	S380F	0	0	|	9	-0.5	||	C1138G	S380C	0	0	|	0	0	||	C1138C	-	4	-0.444	|	9	-0.5	||	C1138A	S380Y	5	-0.556	|	0	0	||
Pf3D7_04_v3	A1164077C	A7654C	Q2552P	10	0.556	18	|	1	0.1	10	|	PF3D7_0425800-1	+	3553	erythrocyte membrane protein 1, PfEMP1 (VAR)	||	A7654A	-	7	-0.389	|	4	-0.4	||	A7654C	Q2552P	10	-0.556	|	1	-0.1	||	A7654G	Q2552R	0	0	|	4	-0.4	||	A7654T	Q2552L	1	-0.056	|	1	-0.1	||
Pf3D7_14_v3	T3140609G	T1345G	V449G	16	0.552	29	|	0	0	6	|	PF3D7_1476300-1	+	572	Plasmodium exported protein (PHISTb), unknown function	||	T1345A	V449E	1	-0.034	|	1	-0.167	||	T1345C	V449A	0	0	|	0	0	||	T1345G	V449G	16	-0.552	|	0	0	||	T1345T	-	12	-0.414	|	5	-0.833	||
Pf3D7_09_v3	G142379A	G1402A	C468Y	11	0.55	20	|	4	0.098	41	|	PF3D7_0903300-1	+	3203	conserved Plasmodium membrane protein, unknown function	||	G1402A	C468Y	11	-0.55	|	4	-0.098	||	G1402C	C468S	2	-0.1	|	2	-0.049	||	G1402G	-	6	-0.3	|	35	-0.854	||	G1402T	C468F	1	-0.05	|	0	0	||
Pf3D7_08_v3	A460058T	A746T	L249F	11	0.55	20	|	1	0.059	17	|	PF3D7_0809100-1	+	2109	erythrocyte membrane protein 1, PfEMP1 (VAR)	||	A746A	-	6	-0.3	|	15	-0.882	||	A746C	L249F	0	0	|	0	0	||	A746G	-	3	-0.15	|	1	-0.059	||	A746T	L249F	11	-0.55	|	1	-0.059	||
Pf3D7_08_v3	G460060T	G748T	R250L	11	0.55	20	|	1	0.059	17	|	PF3D7_0809100-1	+	2109	erythrocyte membrane protein 1, PfEMP1 (VAR)	||	G748A	R250Q	4	-0.2	|	4	-0.235	||	G748C	R250P	0	0	|	0	0	||	G748G	-	5	-0.25	|	12	-0.706	||	G748T	R250L	11	-0.55	|	1	-0.059	||
Pf3D7_08_v3	A460089C	A777C	K260Q	11	0.55	20	|	1	0.067	15	|	PF3D7_0809100-1	+	2109	erythrocyte membrane protein 1, PfEMP1 (VAR)	||	A777A	-	0	0	|	0	0	||	A777C	K260Q	11	-0.55	|	1	-0.067	||	A777G	K260E	9	-0.45	|	14	-0.933	||	A777T	K260*	0	0	|	0	0	||
Pf3D7_08_v3	G460101A	G789A	A264T	11	0.55	20	|	1	0.067	15	|	PF3D7_0809100-1	+	2109	erythrocyte membrane protein 1, PfEMP1 (VAR)	||	G789A	A264T	11	-0.55	|	1	-0.067	||	G789C	A264P	0	0	|	0	0	||	G789G	-	9	-0.45	|	14	-0.933	||	G789T	A264S	0	0	|	0	0	||
Pf3D7_08_v3	C460117A	C805A	A269D	11	0.55	20	|	1	0.067	15	|	PF3D7_0809100-1	+	2109	erythrocyte membrane protein 1, PfEMP1 (VAR)	||	C805A	A269D	11	-0.55	|	1	-0.067	||	C805C	-	9	-0.45	|	14	-0.933	||	C805G	A269G	0	0	|	0	0	||	C805T	A269V	0	0	|	0	0	||
Pf3D7_08_v3	C460119A	C807A	Q270K	11	0.55	20	|	1	0.067	15	|	PF3D7_0809100-1	+	2109	erythrocyte membrane protein 1, PfEMP1 (VAR)	||	C807A	Q270K	11	-0.55	|	1	-0.067	||	C807C	-	0	0	|	0	0	||	C807G	Q270E	6	-0.3	|	13	-0.867	||	C807T	Q270*	3	-0.15	|	1	-0.067	||
Pf3D7_08_v3	A460125C	A813C	N272H	11	0.55	20	|	1	0.067	15	|	PF3D7_0809100-1	+	2109	erythrocyte membrane protein 1, PfEMP1 (VAR)	||	A813A	-	3	-0.15	|	1	-0.067	||	A813C	N272H	11	-0.55	|	1	-0.067	||	A813G	N272D	2	-0.1	|	9	-0.6	||	A813T	N272Y	4	-0.2	|	4	-0.267	||
Pf3D7_08_v3	C460140T	C828T	P277S	11	0.55	20	|	1	0.067	15	|	PF3D7_0809100-1	+	2109	erythrocyte membrane protein 1, PfEMP1 (VAR)	||	C828A	P277T	5	-0.25	|	10	-0.667	||	C828C	-	0	0	|	0	0	||	C828G	P277A	4	-0.2	|	4	-0.267	||	C828T	P277S	11	-0.55	|	1	-0.067	||
Pf3D7_08_v3	G460147A	G835A	C279Y	11	0.55	20	|	1	0.067	15	|	PF3D7_0809100-1	+	2109	erythrocyte membrane protein 1, PfEMP1 (VAR)	||	G835A	C279Y	11	-0.55	|	1	-0.067	||	G835C	C279S	0	0	|	0	0	||	G835G	-	9	-0.45	|	14	-0.933	||	G835T	C279F	0	0	|	0	0	||
Pf3D7_14_v3	C11577A	G425T	E142D	6	0.545	11	|	0	0	12	|	PF3D7_1400300-1	-	342	rifin (RIF)	||	G425T	E142D	6	-0.545	|	0	0	||	G425G	-	3	-0.273	|	4	-0.333	||	G425C	E142D	0	0	|	3	-0.25	||	G425A	-	2	-0.182	|	5	-0.417	||
Pf3D7_14_v3	T11659C	A343G	E115G	6	0.545	11	|	1	0.083	12	|	PF3D7_1400300-1	-	342	rifin (RIF)	||	A343T	E115V	1	-0.091	|	1	-0.083	||	A343G	E115G	6	-0.545	|	1	-0.083	||	A343C	E115A	3	-0.273	|	3	-0.25	||	A343A	-	1	-0.091	|	7	-0.583	||
Pf3D7_14_v3	G11682T	C320A	D107E	6	0.545	11	|	0	0	12	|	PF3D7_1400300-1	-	342	rifin (RIF)	||	C320T	-	5	-0.455	|	4	-0.333	||	C320G	D107E	0	0	|	8	-0.667	||	C320C	-	0	0	|	0	0	||	C320A	D107E	6	-0.545	|	0	0	||
Pf3D7_13_v3	T824035A	A2512T	E838V	6	0.545	11	|	1	0.083	12	|	PF3D7_1319900-1	-	1489	conserved Plasmodium protein, unknown function	||	A2512T	E838V	6	-0.545	|	1	-0.083	||	A2512G	E838G	0	0	|	1	-0.083	||	A2512C	E838A	0	0	|	0	0	||	A2512A	-	5	-0.455	|	9	-0.75	||
Pf3D7_11_v3	T39625G	A2761C	K921T	6	0.545	11	|	0	0	9	|	PF3D7_1100200-1	-	2994	erythrocyte membrane protein 1, PfEMP1 (VAR)	||	A2761T	K921I	0	0	|	2	-0.222	||	A2761G	K921R	2	-0.182	|	7	-0.778	||	A2761C	K921T	6	-0.545	|	0	0	||	A2761A	-	2	-0.182	|	0	0	||
Pf3D7_10_v3	C1324154T	G4282A	G1428E	6	0.545	11	|	0	0	12	|	PF3D7_1033100-1	-	1434	S-adenosylmethionine decarboxylase/ornithine decarboxylase (AdoMetDC/ODC)	||	G4282T	G1428V	0	0	|	0	0	||	G4282G	-	5	-0.455	|	12	-1	||	G4282C	G1428A	0	0	|	0	0	||	G4282A	G1428E	6	-0.545	|	0	0	||
Pf3D7_10_v3	G1544877A	G25743A	V8582I	6	0.545	11	|	3	0.094	32	|	PF3D7_1038400-1	+	9563	gametocyte-specific protein (Pf11-1)	||	G25743A	V8582I	6	-0.545	|	3	-0.094	||	G25743C	V8582L	0	0	|	0	0	||	G25743G	-	2	-0.182	|	20	-0.625	||	G25743T	V8582L	0	0	|	1	-0.031	||
Pf3D7_09_v3	C75112T	C463T	A155V	6	0.545	11	|	2	0.091	22	|	PF3D7_0901500-1	+	365	rifin (RIF)	||	C463A	A155E	0	0	|	5	-0.227	||	C463C	-	3	-0.273	|	5	-0.227	||	C463G	A155G	2	-0.182	|	10	-0.455	||	C463T	A155V	6	-0.545	|	2	-0.091	||
Pf3D7_08_v3	T38472C	A561G	T188A	6	0.545	11	|	3	0.079	38	|	PF3D7_0800200-1	-	2858	erythrocyte membrane protein 1, PfEMP1 (VAR)	||	A561T	T188S	3	-0.273	|	8	-0.211	||	A561G	T188A	6	-0.545	|	3	-0.079	||	A561C	T188P	0	0	|	0	0	||	A561A	-	2	-0.182	|	26	-0.684	||
Pf3D7_08_v3	A38492C	T541G	I181S	6	0.545	11	|	3	0.064	47	|	PF3D7_0800200-1	-	2858	erythrocyte membrane protein 1, PfEMP1 (VAR)	||	T541T	-	3	-0.273	|	41	-0.872	||	T541G	I181S	6	-0.545	|	3	-0.064	||	T541C	I181T	0	0	|	0	0	||	T541A	I181N	2	-0.182	|	3	-0.064	||
Pf3D7_06_v3	T388937A	A1054T	H352L	6	0.545	11	|	0	0	26	|	PF3D7_0609100-1	-	358	Zn2%2B or Fe2%2B permease	||	A1054T	H352L	6	-0.545	|	0	0	||	A1054G	H352R	1	-0.091	|	1	-0.038	||	A1054C	H352P	0	0	|	0	0	||	A1054A	-	4	-0.364	|	25	-0.962	||
Pf3D7_06_v3	T388940A	A1051T	D351V	6	0.545	11	|	0	0	31	|	PF3D7_0609100-1	-	358	Zn2%2B or Fe2%2B permease	||	A1051T	D351V	6	-0.545	|	0	0	||	A1051G	D351G	0	0	|	0	0	||	A1051C	D351A	1	-0.091	|	1	-0.032	||	A1051A	-	4	-0.364	|	30	-0.968	||
Pf3D7_04_v3	G294131A	G2565A	D856N	6	0.545	11	|	0	0	8	|	PF3D7_0405400-1	+	3136	pre-mRNA-processing-splicing factor 8, putative (PRPF8)	||	G2565A	D856N	6	-0.545	|	0	0	||	G2565C	D856H	0	0	|	0	0	||	G2565G	-	4	-0.364	|	8	-1	||	G2565T	D856Y	1	-0.091	|	0	0	||
Pf3D7_06_v3	G388992T	C999A	H334N	19	0.543	35	|	9	0.075	120	|	PF3D7_0609100-1	-	358	Zn2%2B or Fe2%2B permease	||	C999T	H334Y	0	0	|	1	-0.008	||	C999G	H334D	0	0	|	0	0	||	C999C	-	16	-0.457	|	110	-0.917	||	C999A	H334N	19	-0.543	|	9	-0.075	||
Pf3D7_06_v3	G388994A	C997T	P333L	19	0.543	35	|	9	0.074	121	|	PF3D7_0609100-1	-	358	Zn2%2B or Fe2%2B permease	||	C997T	P333L	19	-0.543	|	9	-0.074	||	C997G	P333R	0	0	|	0	0	||	C997C	-	16	-0.457	|	111	-0.917	||	C997A	P333H	0	0	|	0	0	||
Pf3D7_07_v3	C515053A	G4372T	C1458F	20	0.541	37	|	1	0.038	26	|	PF3D7_0711700-1	-	2215	erythrocyte membrane protein 1, PfEMP1 (VAR)	||	G4372T	C1458F	20	-0.541	|	1	-0.038	||	G4372G	-	16	-0.432	|	19	-0.731	||	G4372C	C1458S	0	0	|	0	0	||	G4372A	C1458Y	1	-0.027	|	6	-0.231	||
Pf3D7_13_v3	A57773T	T445A	I149N	7	0.538	13	|	1	0.091	11	|	PF3D7_1300700-1	-	369	rifin (RIF)	||	T445T	-	2	-0.154	|	6	-0.545	||	T445G	I149S	4	-0.308	|	3	-0.273	||	T445C	I149T	0	0	|	1	-0.091	||	T445A	I149N	7	-0.538	|	1	-0.091	||
Pf3D7_13_v3	A404110T	T1330A	I444N	7	0.538	13	|	0	0	7	|	PF3D7_1308800-1	-	490	tyrosine recombinase (INT)	||	T1330T	-	1	-0.077	|	2	-0.286	||	T1330G	I444S	1	-0.077	|	2	-0.286	||	T1330C	I444T	4	-0.308	|	3	-0.429	||	T1330A	I444N	7	-0.538	|	0	0	||
Pf3D7_07_v3	A530460T	T4671A	S1558T	7	0.538	13	|	1	0.059	17	|	PF3D7_0712000-1	-	2275	erythrocyte membrane protein 1, PfEMP1 (VAR)	||	T4671T	-	2	-0.154	|	13	-0.765	||	T4671G	S1558A	4	-0.308	|	2	-0.118	||	T4671C	S1558P	0	0	|	0	0	||	T4671A	S1558T	7	-0.538	|	1	-0.059	||
Pf3D7_07_v3	G534599A	C532T	A178V	7	0.538	13	|	5	0.094	53	|	PF3D7_0712000-1	-	2275	erythrocyte membrane protein 1, PfEMP1 (VAR)	||	C532T	A178V	7	-0.538	|	5	-0.094	||	C532G	A178G	3	-0.231	|	9	-0.17	||	C532C	-	0	0	|	3	-0.057	||	C532A	A178E	3	-0.231	|	36	-0.679	||
Pf3D7_07_v3	C596475G	G1258C	S420T	7	0.538	13	|	0	0	6	|	PF3D7_0712900-1	-	2192	erythrocyte membrane protein 1, PfEMP1 (VAR)	||	G1258T	S420I	0	0	|	0	0	||	G1258G	-	6	-0.462	|	6	-1	||	G1258C	S420T	7	-0.538	|	0	0	||	G1258A	S420N	0	0	|	0	0	||
Pf3D7_06_v3	C388941T	G1050A	D351N	7	0.538	13	|	0	0	31	|	PF3D7_0609100-1	-	358	Zn2%2B or Fe2%2B permease	||	G1050T	D351Y	1	-0.077	|	1	-0.032	||	G1050G	-	5	-0.385	|	30	-0.968	||	G1050C	D351H	0	0	|	0	0	||	G1050A	D351N	7	-0.538	|	0	0	||
Pf3D7_06_v3	A1361819T	T4611A	L1538I	7	0.538	13	|	0	0	8	|	PF3D7_0632500-1	-	3954	erythrocyte membrane protein 1, PfEMP1 (VAR)	||	T4611T	-	3	-0.231	|	3	-0.375	||	T4611G	L1538V	1	-0.077	|	2	-0.25	||	T4611C	-	2	-0.154	|	3	-0.375	||	T4611A	L1538I	7	-0.538	|	0	0	||
Pf3D7_04_v3	T1159813G	T3390G	Y1131D	7	0.538	13	|	1	0.091	11	|	PF3D7_0425800-1	+	3553	erythrocyte membrane protein 1, PfEMP1 (VAR)	||	T3390A	Y1131N	2	-0.154	|	4	-0.364	||	T3390C	Y1131H	2	-0.154	|	0	0	||	T3390G	Y1131D	7	-0.538	|	1	-0.091	||	T3390T	-	2	-0.154	|	6	-0.545	||
Pf3D7_01_v3	T244761A	T6095A	N2032K	7	0.538	13	|	4	0.089	45	|	PF3D7_0105700-1	+	3063	asparagine-rich antigen Pfa35-2	||	T6095A	N2032K	7	-0.538	|	4	-0.089	||	T6095C	-	0	0	|	0	0	||	T6095G	N2032K	0	0	|	0	0	||	T6095T	-	6	-0.462	|	41	-0.911	||
Pf3D7_04_v3	A56784T	T76A	L26*	15	0.536	28	|	1	0.071	14	|	PF3D7_0400400-1	-	3467	erythrocyte membrane protein 1, PfEMP1 (VAR)	||	T76T	-	11	-0.393	|	4	-0.286	||	T76G	L26W	1	-0.036	|	8	-0.571	||	T76C	L26S	0	0	|	1	-0.071	||	T76A	L26*	15	-0.536	|	1	-0.071	||
Pf3D7_13_v3	A73395G	T837C	Y280H	8	0.533	15	|	0	0	6	|	PF3D7_1301200-1	-	377	glycophorin binding protein (GBPH2)	||	T837T	-	6	-0.4	|	6	-1	||	T837G	Y280D	0	0	|	0	0	||	T837C	Y280H	8	-0.533	|	0	0	||	T837A	Y280N	1	-0.067	|	0	0	||
Pf3D7_08_v3	T447718G	T6351G	L2118V	8	0.533	15	|	3	0.086	35	|	PF3D7_0808700-1	+	2231	erythrocyte membrane protein 1, PfEMP1 (VAR)	||	T6351A	L2118M	3	-0.2	|	6	-0.171	||	T6351C	-	0	0	|	0	0	||	T6351G	L2118V	8	-0.533	|	3	-0.086	||	T6351T	-	4	-0.267	|	26	-0.743	||
Pf3D7_04_v3	C282902T	G5395A	G1799D	8	0.533	15	|	0	0	8	|	PF3D7_0405300-1	-	1964	6-cysteine protein (LISP2)	||	G5395T	G1799V	0	0	|	0	0	||	G5395G	-	7	-0.467	|	8	-1	||	G5395C	G1799A	0	0	|	0	0	||	G5395A	G1799D	8	-0.533	|	0	0	||
Pf3D7_04_v3	G282905T	C5392A	T1798N	8	0.533	15	|	0	0	8	|	PF3D7_0405300-1	-	1964	6-cysteine protein (LISP2)	||	C5392T	T1798I	0	0	|	0	0	||	C5392G	T1798S	3	-0.2	|	0	0	||	C5392C	-	4	-0.267	|	8	-1	||	C5392A	T1798N	8	-0.533	|	0	0	||
Pf3D7_04_v3	T1144623A	T494A	N165K	8	0.533	15	|	0	0	11	|	PF3D7_0425400-1	+	231	Plasmodium exported protein (PHISTa), unknown function	||	T494A	N165K	8	-0.533	|	0	0	||	T494C	-	0	0	|	0	0	||	T494G	N165K	0	0	|	0	0	||	T494T	-	7	-0.467	|	11	-1	||
Pf3D7_10_v3	A1629523G	A435G	K146E	9	0.529	17	|	1	0.033	30	|	PF3D7_1040900-1	+	311	rifin (RIF)	||	A435A	-	8	-0.471	|	29	-0.967	||	A435C	K146Q	0	0	|	0	0	||	A435G	K146E	9	-0.529	|	1	-0.033	||	A435T	K146*	0	0	|	0	0	||
Pf3D7_07_v3	C1115628T	G8322A	E2775K	9	0.529	17	|	1	0.091	11	|	PF3D7_0726400-1	-	4944	conserved Plasmodium membrane protein, unknown function	||	G8322T	E2775*	0	0	|	0	0	||	G8322G	-	8	-0.471	|	10	-0.909	||	G8322C	E2775Q	0	0	|	0	0	||	G8322A	E2775K	9	-0.529	|	1	-0.091	||
Pf3D7_06_v3	G388988T	C1003A	T335K	19	0.528	36	|	9	0.075	120	|	PF3D7_0609100-1	-	358	Zn2%2B or Fe2%2B permease	||	C1003T	T335I	1	-0.028	|	0	0	||	C1003G	T335R	3	-0.083	|	18	-0.15	||	C1003C	-	12	-0.333	|	93	-0.775	||	C1003A	T335K	19	-0.528	|	9	-0.075	||
Pf3D7_06_v3	A388990T	T1001A	H334Q	19	0.528	36	|	9	0.075	120	|	PF3D7_0609100-1	-	358	Zn2%2B or Fe2%2B permease	||	T1001T	-	16	-0.444	|	110	-0.917	||	T1001G	H334Q	1	-0.028	|	1	-0.008	||	T1001C	-	0	0	|	0	0	||	T1001A	H334Q	19	-0.528	|	9	-0.075	||
Pf3D7_06_v3	C1357049G	G9381C	D3128H	10	0.526	19	|	1	0.059	17	|	PF3D7_0632500-1	-	3954	erythrocyte membrane protein 1, PfEMP1 (VAR)	||	G9381T	D3128Y	7	-0.368	|	12	-0.706	||	G9381G	-	2	-0.105	|	1	-0.059	||	G9381C	D3128H	10	-0.526	|	1	-0.059	||	G9381A	D3128N	0	0	|	3	-0.176	||
Pf3D7_12_v3	G1172460T	C6726A	H2243N	24	0.522	46	|	0	0	14	|	PF3D7_1228800-1	-	3209	WD repeat-containing protein, putative	||	C6726T	H2243Y	0	0	|	0	0	||	C6726G	H2243D	0	0	|	0	0	||	C6726C	-	22	-0.478	|	14	-1	||	C6726A	H2243N	24	-0.522	|	0	0	||
Pf3D7_12_v3	A1172461T	T6725A	N2242K	24	0.522	46	|	0	0	14	|	PF3D7_1228800-1	-	3209	WD repeat-containing protein, putative	||	T6725T	-	22	-0.478	|	14	-1	||	T6725G	N2242K	0	0	|	0	0	||	T6725C	-	0	0	|	0	0	||	T6725A	N2242K	24	-0.522	|	0	0	||
Pf3D7_07_v3	A518116T	T1309A	F437Y	12	0.522	23	|	0	0	6	|	PF3D7_0711700-1	-	2215	erythrocyte membrane protein 1, PfEMP1 (VAR)	||	T1309T	-	6	-0.261	|	4	-0.667	||	T1309G	F437C	1	-0.043	|	0	0	||	T1309C	F437S	4	-0.174	|	2	-0.333	||	T1309A	F437Y	12	-0.522	|	0	0	||
Pf3D7_07_v3	A518127T	T1298A	Y433*	12	0.522	23	|	0	0	6	|	PF3D7_0711700-1	-	2215	erythrocyte membrane protein 1, PfEMP1 (VAR)	||	T1298T	-	8	-0.348	|	6	-1	||	T1298G	Y433*	3	-0.13	|	0	0	||	T1298C	-	0	0	|	0	0	||	T1298A	Y433*	12	-0.522	|	0	0	||
Pf3D7_06_v3	A728101T	T3389A	N1130K	12	0.522	23	|	4	0.069	58	|	PF3D7_0617400-1	-	2394	erythrocyte membrane protein 1, PfEMP1 (VAR)	||	T3389T	-	5	-0.217	|	17	-0.293	||	T3389G	N1130K	4	-0.174	|	27	-0.466	||	T3389C	-	2	-0.087	|	10	-0.172	||	T3389A	N1130K	12	-0.522	|	4	-0.069	||
Pf3D7_02_v3	A910557T	A798T	S267C	13	0.52	25	|	8	0.062	130	|	PF3D7_0223300-1	+	431	erythrocyte membrane protein 1 (PfEMP1), exon 2	||	A798A	-	12	-0.48	|	122	-0.938	||	A798C	S267R	0	0	|	0	0	||	A798G	S267G	0	0	|	0	0	||	A798T	S267C	13	-0.52	|	8	-0.062	||
Pf3D7_02_v3	G910558C	G799C	S267T	13	0.52	25	|	9	0.07	128	|	PF3D7_0223300-1	+	431	erythrocyte membrane protein 1 (PfEMP1), exon 2	||	G799A	S267N	0	0	|	0	0	||	G799C	S267T	13	-0.52	|	9	-0.07	||	G799G	-	12	-0.48	|	119	-0.93	||	G799T	S267I	0	0	|	0	0	||
Pf3D7_02_v3	T910559A	T800A	S267R	13	0.52	25	|	9	0.075	120	|	PF3D7_0223300-1	+	431	erythrocyte membrane protein 1 (PfEMP1), exon 2	||	T800A	S267R	13	-0.52	|	9	-0.075	||	T800C	-	0	0	|	0	0	||	T800G	S267R	0	0	|	1	-0.008	||	T800T	-	12	-0.48	|	110	-0.917	||
Pf3D7_02_v3	T910561A	T802A	I268K	13	0.52	25	|	8	0.068	118	|	PF3D7_0223300-1	+	431	erythrocyte membrane protein 1 (PfEMP1), exon 2	||	T802A	I268K	13	-0.52	|	8	-0.068	||	T802C	I268T	0	0	|	0	0	||	T802G	I268R	0	0	|	1	-0.008	||	T802T	-	12	-0.48	|	109	-0.924	||
Pf3D7_02_v3	C910563A	C804A	H269N	13	0.52	25	|	9	0.08	112	|	PF3D7_0223300-1	+	431	erythrocyte membrane protein 1 (PfEMP1), exon 2	||	C804A	H269N	13	-0.52	|	9	-0.08	||	C804C	-	12	-0.48	|	103	-0.92	||	C804G	H269D	0	0	|	0	0	||	C804T	H269Y	0	0	|	0	0	||
Pf3D7_01_v3	A591867T	A18T	N7Y	31	0.508	61	|	1	0.022	46	|	PF3D7_0115200-1	+	368	rifin (RIF)	||	A18A	-	29	-0.475	|	44	-0.957	||	A18C	N7H	1	-0.016	|	0	0	||	A18G	N7D	0	0	|	1	-0.022	||	A18T	N7Y	31	-0.508	|	1	-0.022	||
Pf3D7_14_v3	A14948C	T191G	N64K	10	0.5	20	|	0	0	6	|	PF3D7_1400400-1	-	337	rifin (RIF)	||	T191T	-	4	-0.2	|	2	-0.333	||	T191G	N64K	10	-0.5	|	0	0	||	T191C	-	1	-0.05	|	1	-0.167	||	T191A	N64K	4	-0.2	|	3	-0.5	||
Pf3D7_14_v3	G527759A	G246A	V83M	5	0.5	10	|	0	0	17	|	PF3D7_1413100-1	+	573	conserved Plasmodium protein, unknown function	||	G246A	V83M	5	-0.5	|	0	0	||	G246C	V83L	0	0	|	0	0	||	G246G	-	2	-0.2	|	6	-0.353	||	G246T	V83L	3	-0.3	|	11	-0.647	||
Pf3D7_14_v3	G527762T	G249T	E84*	5	0.5	10	|	0	0	16	|	PF3D7_1413100-1	+	573	conserved Plasmodium protein, unknown function	||	G249A	E84K	2	-0.2	|	1	-0.063	||	G249C	E84Q	0	0	|	0	0	||	G249G	-	3	-0.3	|	15	-0.938	||	G249T	E84*	5	-0.5	|	0	0	||
Pf3D7_14_v3	A1189901T	A885T	I296L	19	0.5	38	|	3	0.083	36	|	PF3D7_1430200-1	+	627	plasmepsin IX	||	A885A	-	19	-0.5	|	33	-0.917	||	A885C	I296L	0	0	|	0	0	||	A885G	I296V	0	0	|	0	0	||	A885T	I296L	19	-0.5	|	3	-0.083	||
Pf3D7_14_v3	C1189904T	C888T	Q297*	19	0.5	38	|	3	0.081	37	|	PF3D7_1430200-1	+	627	plasmepsin IX	||	C888A	Q297K	0	0	|	0	0	||	C888C	-	19	-0.5	|	34	-0.919	||	C888G	Q297E	0	0	|	0	0	||	C888T	Q297*	19	-0.5	|	3	-0.081	||
Pf3D7_14_v3	A1189905T	A889T	Q297L	19	0.5	38	|	3	0.081	37	|	PF3D7_1430200-1	+	627	plasmepsin IX	||	A889A	-	19	-0.5	|	34	-0.919	||	A889C	Q297P	0	0	|	0	0	||	A889G	Q297R	0	0	|	0	0	||	A889T	Q297L	19	-0.5	|	3	-0.081	||
Pf3D7_14_v3	A1189906T	A890T	Q297H	19	0.5	38	|	3	0.077	39	|	PF3D7_1430200-1	+	627	plasmepsin IX	||	A890A	-	19	-0.5	|	36	-0.923	||	A890C	Q297H	0	0	|	0	0	||	A890G	-	0	0	|	0	0	||	A890T	Q297H	19	-0.5	|	3	-0.077	||
Pf3D7_14_v3	G1189907T	G891T	G298W	19	0.5	38	|	3	0.075	40	|	PF3D7_1430200-1	+	627	plasmepsin IX	||	G891A	G298R	0	0	|	0	0	||	G891C	G298R	0	0	|	0	0	||	G891G	-	19	-0.5	|	37	-0.925	||	G891T	G298W	19	-0.5	|	3	-0.075	||
Pf3D7_14_v3	A3273058G	A262G	E88G	7	0.5	14	|	1	0.05	20	|	PF3D7_1479600-1	+	350	rifin (RIF)	||	A262A	-	4	-0.286	|	8	-0.4	||	A262C	E88A	1	-0.071	|	2	-0.1	||	A262G	E88G	7	-0.5	|	1	-0.05	||	A262T	E88V	2	-0.143	|	9	-0.45	||
Pf3D7_13_v3	T73396A	A836T	E279D	8	0.5	16	|	0	0	7	|	PF3D7_1301200-1	-	377	glycophorin binding protein (GBPH2)	||	A836T	E279D	8	-0.5	|	0	0	||	A836G	-	0	0	|	0	0	||	A836C	E279D	2	-0.125	|	0	0	||	A836A	-	6	-0.375	|	7	-1	||
Pf3D7_13_v3	C596485T	G2550A	D851N	7	0.5	14	|	0	0	7	|	PF3D7_1313800-1	-	3411	conserved Plasmodium membrane protein, unknown function	||	G2550T	D851Y	0	0	|	0	0	||	G2550G	-	7	-0.5	|	7	-1	||	G2550C	D851H	0	0	|	0	0	||	G2550A	D851N	7	-0.5	|	0	0	||
Pf3D7_13_v3	A2013579T	A780T	N261Y	5	0.5	10	|	0	0	7	|	PF3D7_1350400-1	+	706	ubiquitin-activating enzyme E1, putative	||	A780A	-	3	-0.3	|	6	-0.857	||	A780C	N261H	0	0	|	0	0	||	A780G	N261D	1	-0.1	|	0	0	||	A780T	N261Y	5	-0.5	|	0	0	||
Pf3D7_13_v3	T2864793C	T826C	I276T	9	0.5	18	|	3	0.053	57	|	PF3D7_1372800-1	+	300	stevor	||	T826A	I276K	0	0	|	15	-0.263	||	T826C	I276T	9	-0.5	|	3	-0.053	||	T826G	I276R	0	0	|	2	-0.035	||	T826T	-	9	-0.5	|	37	-0.649	||
Pf3D7_12_v3	C150386T	G5092A	S1698N	5	0.5	10	|	1	0.077	13	|	PF3D7_1202600-1	-	2180	conserved protein, unknown function	||	G5092T	S1698I	0	0	|	1	-0.077	||	G5092G	-	5	-0.5	|	11	-0.846	||	G5092C	S1698T	0	0	|	0	0	||	G5092A	S1698N	5	-0.5	|	1	-0.077	||
Pf3D7_12_v3	C150388A	G5090T	M1697I	5	0.5	10	|	1	0.067	15	|	PF3D7_1202600-1	-	2180	conserved protein, unknown function	||	G5090T	M1697I	5	-0.5	|	1	-0.067	||	G5090G	-	5	-0.5	|	13	-0.867	||	G5090C	M1697I	0	0	|	0	0	||	G5090A	M1697I	0	0	|	1	-0.067	||
Pf3D7_12_v3	A150391C	T5087G	D1696E	5	0.5	10	|	1	0.067	15	|	PF3D7_1202600-1	-	2180	conserved protein, unknown function	||	T5087T	-	5	-0.5	|	13	-0.867	||	T5087G	D1696E	5	-0.5	|	1	-0.067	||	T5087C	-	0	0	|	0	0	||	T5087A	D1696E	0	0	|	1	-0.067	||
Pf3D7_12_v3	A150395T	T5083A	V1695E	5	0.5	10	|	1	0.067	15	|	PF3D7_1202600-1	-	2180	conserved protein, unknown function	||	T5083T	-	5	-0.5	|	13	-0.867	||	T5083G	V1695G	0	0	|	1	-0.067	||	T5083C	V1695A	0	0	|	0	0	||	T5083A	V1695E	5	-0.5	|	1	-0.067	||
Pf3D7_12_v3	T150398A	A5080T	Q1694L	5	0.5	10	|	1	0.067	15	|	PF3D7_1202600-1	-	2180	conserved protein, unknown function	||	A5080T	Q1694L	5	-0.5	|	1	-0.067	||	A5080G	Q1694R	0	0	|	0	0	||	A5080C	Q1694P	0	0	|	0	0	||	A5080A	-	5	-0.5	|	14	-0.933	||
Pf3D7_12_v3	G150399C	C5079G	Q1694E	5	0.5	10	|	1	0.067	15	|	PF3D7_1202600-1	-	2180	conserved protein, unknown function	||	C5079T	Q1694*	0	0	|	0	0	||	C5079G	Q1694E	5	-0.5	|	1	-0.067	||	C5079C	-	5	-0.5	|	13	-0.867	||	C5079A	Q1694K	0	0	|	1	-0.067	||
Pf3D7_12_v3	A150401T	T5077A	V1693D	5	0.5	10	|	1	0.067	15	|	PF3D7_1202600-1	-	2180	conserved protein, unknown function	||	T5077T	-	5	-0.5	|	14	-0.933	||	T5077G	V1693G	0	0	|	0	0	||	T5077C	V1693A	0	0	|	0	0	||	T5077A	V1693D	5	-0.5	|	1	-0.067	||
Pf3D7_12_v3	C150402G	G5076C	V1693L	5	0.5	10	|	1	0.067	15	|	PF3D7_1202600-1	-	2180	conserved protein, unknown function	||	G5076T	V1693F	0	0	|	1	-0.067	||	G5076G	-	5	-0.5	|	13	-0.867	||	G5076C	V1693L	5	-0.5	|	1	-0.067	||	G5076A	V1693I	0	0	|	0	0	||
Pf3D7_12_v3	A150405C	T5073G	F1692V	5	0.5	10	|	1	0.067	15	|	PF3D7_1202600-1	-	2180	conserved protein, unknown function	||	T5073T	-	5	-0.5	|	14	-0.933	||	T5073G	F1692V	5	-0.5	|	1	-0.067	||	T5073C	F1692L	0	0	|	0	0	||	T5073A	F1692I	0	0	|	0	0	||
Pf3D7_12_v3	G602461A	G33A	D12N	7	0.5	14	|	0	0	6	|	PF3D7_1214100-1	+	1373	GPI ethanolamine phosphate transferase 3, putative (PIGO)	||	G33A	D12N	7	-0.5	|	0	0	||	G33C	D12H	0	0	|	0	0	||	G33G	-	6	-0.429	|	6	-1	||	G33T	D12Y	1	-0.071	|	0	0	||
Pf3D7_12_v3	C713091T	G2574A	E859K	7	0.5	14	|	1	0.1	10	|	PF3D7_1218200-1	-	2134	conserved Plasmodium protein, unknown function	||	G2574T	E859*	0	0	|	0	0	||	G2574G	-	7	-0.5	|	9	-0.9	||	G2574C	E859Q	0	0	|	0	0	||	G2574A	E859K	7	-0.5	|	1	-0.1	||
Pf3D7_12_v3	A713092C	T2573G	D858E	7	0.5	14	|	1	0.1	10	|	PF3D7_1218200-1	-	2134	conserved Plasmodium protein, unknown function	||	T2573T	-	7	-0.5	|	9	-0.9	||	T2573G	D858E	7	-0.5	|	1	-0.1	||	T2573C	-	0	0	|	0	0	||	T2573A	D858E	0	0	|	0	0	||
Pf3D7_12_v3	G1172464T	C6722A	N2241K	24	0.5	48	|	0	0	14	|	PF3D7_1228800-1	-	3209	WD repeat-containing protein, putative	||	C6722T	-	0	0	|	0	0	||	C6722G	N2241K	0	0	|	0	0	||	C6722C	-	24	-0.5	|	14	-1	||	C6722A	N2241K	24	-0.5	|	0	0	||
Pf3D7_12_v3	A1696061T	A1911T	N638Y	7	0.5	14	|	1	0.1	10	|	PF3D7_1240300-1	+	2646	erythrocyte membrane protein 1, PfEMP1 (VAR)	||	A1911A	-	3	-0.214	|	5	-0.5	||	A1911C	N638H	4	-0.286	|	3	-0.3	||	A1911G	N638D	0	0	|	1	-0.1	||	A1911T	N638Y	7	-0.5	|	1	-0.1	||
Pf3D7_12_v3	G1699140C	G4990C	W1664S	5	0.5	10	|	0	0	8	|	PF3D7_1240300-1	+	2646	erythrocyte membrane protein 1, PfEMP1 (VAR)	||	G4990A	W1664*	3	-0.3	|	3	-0.375	||	G4990C	W1664S	5	-0.5	|	0	0	||	G4990G	-	2	-0.2	|	5	-0.625	||	G4990T	W1664L	0	0	|	0	0	||
Pf3D7_12_v3	T1726698A	T6321A	Y2108N	5	0.5	10	|	2	0.083	24	|	PF3D7_1240600-1	+	2359	erythrocyte membrane protein 1, PfEMP1 (VAR)	||	T6321A	Y2108N	5	-0.5	|	2	-0.083	||	T6321C	Y2108H	0	0	|	0	0	||	T6321G	Y2108D	2	-0.2	|	3	-0.125	||	T6321T	-	3	-0.3	|	19	-0.792	||
Pf3D7_12_v3	A1726707G	A6330G	S2111G	5	0.5	10	|	2	0.083	24	|	PF3D7_1240600-1	+	2359	erythrocyte membrane protein 1, PfEMP1 (VAR)	||	A6330A	-	4	-0.4	|	21	-0.875	||	A6330C	S2111R	0	0	|	0	0	||	A6330G	S2111G	5	-0.5	|	2	-0.083	||	A6330T	S2111C	1	-0.1	|	1	-0.042	||
Pf3D7_12_v3	A2208459G	A399G	T134A	21	0.5	42	|	2	0.087	23	|	PF3D7_1254200-1	+	351	rifin (RIF)	||	A399A	-	13	-0.31	|	15	-0.652	||	A399C	T134P	2	-0.048	|	0	0	||	A399G	T134A	21	-0.5	|	2	-0.087	||	A399T	T134S	6	-0.143	|	6	-0.261	||
Pf3D7_12_v3	T2222365A	T425A	D142E	10	0.5	20	|	2	0.087	23	|	PF3D7_1254600-1	+	302	stevor	||	T425A	D142E	10	-0.5	|	2	-0.087	||	T425C	-	0	0	|	0	0	||	T425G	D142E	1	-0.05	|	3	-0.13	||	T425T	-	9	-0.45	|	18	-0.783	||
Pf3D7_11_v3	T40027A	A2359T	Q787L	10	0.5	20	|	2	0.1	20	|	PF3D7_1100200-1	-	2994	erythrocyte membrane protein 1, PfEMP1 (VAR)	||	A2359T	Q787L	10	-0.5	|	2	-0.1	||	A2359G	Q787R	6	-0.3	|	8	-0.4	||	A2359C	Q787P	0	0	|	4	-0.2	||	A2359A	-	4	-0.2	|	6	-0.3	||
Pf3D7_11_v3	A66786T	T949A	V317D	5	0.5	10	|	0	0	9	|	PF3D7_1101100-1	-	349	rifin (RIF)	||	T949T	-	4	-0.4	|	9	-1	||	T949G	V317G	0	0	|	0	0	||	T949C	V317A	1	-0.1	|	0	0	||	T949A	V317D	5	-0.5	|	0	0	||
Pf3D7_11_v3	A2021864T	T1015A	L339*	7	0.5	14	|	0	0	7	|	PF3D7_1150300-1	-	341	rifin (RIF)	||	T1015T	-	5	-0.357	|	2	-0.286	||	T1015G	L339*	1	-0.071	|	4	-0.571	||	T1015C	L339S	1	-0.071	|	1	-0.143	||	T1015A	L339*	7	-0.5	|	0	0	||
Pf3D7_11_v3	A2021865T	T1014A	L339I	7	0.5	14	|	0	0	7	|	PF3D7_1150300-1	-	341	rifin (RIF)	||	T1014T	-	5	-0.357	|	6	-0.857	||	T1014G	L339V	1	-0.071	|	1	-0.143	||	T1014C	-	1	-0.071	|	0	0	||	T1014A	L339I	7	-0.5	|	0	0	||
Pf3D7_09_v3	A142381G	A1404G	S469G	10	0.5	20	|	4	0.095	42	|	PF3D7_0903300-1	+	3203	conserved Plasmodium membrane protein, unknown function	||	A1404A	-	7	-0.35	|	36	-0.857	||	A1404C	S469R	0	0	|	0	0	||	A1404G	S469G	10	-0.5	|	4	-0.095	||	A1404T	S469C	3	-0.15	|	2	-0.048	||
Pf3D7_09_v3	G1486792A	G722A	W241*	9	0.5	18	|	3	0.094	32	|	PF3D7_0937600-1	+	1315	erythrocyte membrane protein 1, PfEMP1 (VAR)	||	G722A	W241*	9	-0.5	|	3	-0.094	||	G722C	W241C	0	0	|	5	-0.156	||	G722G	-	6	-0.333	|	13	-0.406	||	G722T	W241C	3	-0.167	|	11	-0.344	||
Pf3D7_08_v3	A38230T	T803A	D268E	8	0.5	16	|	1	0.019	53	|	PF3D7_0800200-1	-	2858	erythrocyte membrane protein 1, PfEMP1 (VAR)	||	T803T	-	8	-0.5	|	52	-0.981	||	T803G	D268E	0	0	|	0	0	||	T803C	-	0	0	|	0	0	||	T803A	D268E	8	-0.5	|	1	-0.019	||
Pf3D7_08_v3	C38496G	G537C	G180R	6	0.5	12	|	3	0.059	51	|	PF3D7_0800200-1	-	2858	erythrocyte membrane protein 1, PfEMP1 (VAR)	||	G537T	G180C	2	-0.167	|	4	-0.078	||	G537G	-	3	-0.25	|	42	-0.824	||	G537C	G180R	6	-0.5	|	3	-0.059	||	G537A	G180S	1	-0.083	|	2	-0.039	||
Pf3D7_08_v3	G403076T	G220T	-74K	6	0.5	12	|	0	0	10	|	PF3D7_0807900-1	+	373	tyrosine--tRNA ligase (TyrRS)	||	G220A	-	0	0	|	3	-0.3	||	G220C	-	0	0	|	0	0	||	G220G	-	6	-0.5	|	7	-0.7	||	G220T	-	6	-0.5	|	0	0	||
Pf3D7_08_v3	A460161C	A849C	S284R	9	0.5	18	|	0	0	6	|	PF3D7_0809100-1	+	2109	erythrocyte membrane protein 1, PfEMP1 (VAR)	||	A849A	-	7	-0.389	|	5	-0.833	||	A849C	S284R	9	-0.5	|	0	0	||	A849G	S284G	0	0	|	0	0	||	A849T	S284C	2	-0.111	|	1	-0.167	||
Pf3D7_08_v3	G460167A	G855A	A286T	9	0.5	18	|	0	0	6	|	PF3D7_0809100-1	+	2109	erythrocyte membrane protein 1, PfEMP1 (VAR)	||	G855A	A286T	9	-0.5	|	0	0	||	G855C	A286P	0	0	|	0	0	||	G855G	-	9	-0.5	|	6	-1	||	G855T	A286S	0	0	|	0	0	||
Pf3D7_08_v3	C460168G	C856G	A286G	9	0.5	18	|	0	0	6	|	PF3D7_0809100-1	+	2109	erythrocyte membrane protein 1, PfEMP1 (VAR)	||	C856A	A286D	8	-0.444	|	6	-1	||	C856C	-	0	0	|	0	0	||	C856G	A286G	9	-0.5	|	0	0	||	C856T	A286V	0	0	|	0	0	||
Pf3D7_08_v3	A464319C	A5007C	M1670L	7	0.5	14	|	0	0	13	|	PF3D7_0809100-1	+	2109	erythrocyte membrane protein 1, PfEMP1 (VAR)	||	A5007A	-	2	-0.143	|	1	-0.077	||	A5007C	M1670L	7	-0.5	|	0	0	||	A5007G	M1670V	1	-0.071	|	9	-0.692	||	A5007T	M1670L	4	-0.286	|	3	-0.231	||
Pf3D7_08_v3	T1417979A	T460A	L154*	5	0.5	10	|	2	0.067	30	|	PF3D7_0833000-1	+	368	rifin (RIF)	||	T460A	L154*	5	-0.5	|	2	-0.067	||	T460C	L154S	0	0	|	1	-0.033	||	T460G	L154*	2	-0.2	|	4	-0.133	||	T460T	-	3	-0.3	|	23	-0.767	||
Pf3D7_08_v3	T1417981A	T462A	L155I	5	0.5	10	|	0	0	30	|	PF3D7_0833000-1	+	368	rifin (RIF)	||	T462A	L155I	5	-0.5	|	0	0	||	T462C	-	1	-0.1	|	0	0	||	T462G	L155V	0	0	|	4	-0.133	||	T462T	-	4	-0.4	|	26	-0.867	||
Pf3D7_07_v3	A531102T	T4029A	F1344I	10	0.5	20	|	1	0.091	11	|	PF3D7_0712000-1	-	2275	erythrocyte membrane protein 1, PfEMP1 (VAR)	||	T4029T	-	10	-0.5	|	8	-0.727	||	T4029G	F1344V	0	0	|	0	0	||	T4029C	F1344L	0	0	|	2	-0.182	||	T4029A	F1344I	10	-0.5	|	1	-0.091	||
Pf3D7_07_v3	C546581G	G3939C	V1314L	12	0.5	24	|	2	0.1	20	|	PF3D7_0712300-1	-	2267	erythrocyte membrane protein 1, PfEMP1 (VAR)	||	G3939T	V1314L	7	-0.292	|	2	-0.1	||	G3939G	-	5	-0.208	|	9	-0.45	||	G3939C	V1314L	12	-0.5	|	2	-0.1	||	G3939A	V1314I	0	0	|	7	-0.35	||
Pf3D7_07_v3	T555710G	A3368C	K1123N	5	0.5	10	|	4	0.077	52	|	PF3D7_0712400-1	-	2064	erythrocyte membrane protein 1, PfEMP1 (VAR)	||	A3368T	K1123N	2	-0.2	|	5	-0.096	||	A3368G	-	0	0	|	15	-0.288	||	A3368C	K1123N	5	-0.5	|	4	-0.077	||	A3368A	-	3	-0.3	|	28	-0.538	||
Pf3D7_07_v3	A558186T	T892A	L298*	6	0.5	12	|	0	0	7	|	PF3D7_0712400-1	-	2064	erythrocyte membrane protein 1, PfEMP1 (VAR)	||	T892T	-	4	-0.333	|	4	-0.571	||	T892G	L298*	0	0	|	1	-0.143	||	T892C	L298S	2	-0.167	|	2	-0.286	||	T892A	L298*	6	-0.5	|	0	0	||
Pf3D7_07_v3	T558238A	A840T	R281*	6	0.5	12	|	0	0	7	|	PF3D7_0712400-1	-	2064	erythrocyte membrane protein 1, PfEMP1 (VAR)	||	A840T	R281*	6	-0.5	|	0	0	||	A840G	R281G	5	-0.417	|	1	-0.143	||	A840C	-	1	-0.083	|	5	-0.714	||	A840A	-	0	0	|	1	-0.143	||
Pf3D7_07_v3	A558239T	T839A	C280*	6	0.5	12	|	0	0	7	|	PF3D7_0712400-1	-	2064	erythrocyte membrane protein 1, PfEMP1 (VAR)	||	T839T	-	0	0	|	0	0	||	T839G	C280W	2	-0.167	|	2	-0.286	||	T839C	-	4	-0.333	|	5	-0.714	||	T839A	C280*	6	-0.5	|	0	0	||
Pf3D7_07_v3	C558240T	G838A	C280Y	6	0.5	12	|	0	0	7	|	PF3D7_0712400-1	-	2064	erythrocyte membrane protein 1, PfEMP1 (VAR)	||	G838T	C280F	0	0	|	2	-0.286	||	G838G	-	6	-0.5	|	5	-0.714	||	G838C	C280S	0	0	|	0	0	||	G838A	C280Y	6	-0.5	|	0	0	||
Pf3D7_07_v3	C558246A	G832T	G278V	6	0.5	12	|	0	0	7	|	PF3D7_0712400-1	-	2064	erythrocyte membrane protein 1, PfEMP1 (VAR)	||	G832T	G278V	6	-0.5	|	0	0	||	G832G	-	3	-0.25	|	2	-0.286	||	G832C	G278A	0	0	|	1	-0.143	||	G832A	G278E	3	-0.25	|	4	-0.571	||
Pf3D7_07_v3	C907886G	C3594G	P1199A	8	0.5	16	|	7	0.074	95	|	PF3D7_0721000-1	+	3459	conserved Plasmodium membrane protein, unknown function	||	C3594A	P1199T	2	-0.125	|	6	-0.063	||	C3594C	-	6	-0.375	|	81	-0.853	||	C3594G	P1199A	8	-0.5	|	7	-0.074	||	C3594T	P1199S	0	0	|	0	0	||
Pf3D7_07_v3	G907895C	G3603C	D1202H	7	0.5	14	|	7	0.084	83	|	PF3D7_0721000-1	+	3459	conserved Plasmodium membrane protein, unknown function	||	G3603A	D1202N	0	0	|	0	0	||	G3603C	D1202H	7	-0.5	|	7	-0.084	||	G3603G	-	7	-0.5	|	76	-0.916	||	G3603T	D1202Y	0	0	|	0	0	||
Pf3D7_07_v3	C1415574A	C910A	A304E	5	0.5	10	|	1	0.077	13	|	PF3D7_0732900-1	+	339	rifin (RIF)	||	C910A	A304E	5	-0.5	|	1	-0.077	||	C910C	-	2	-0.2	|	7	-0.538	||	C910G	A304G	0	0	|	0	0	||	C910T	A304V	3	-0.3	|	5	-0.385	||
Pf3D7_06_v3	G7649A	G4146A	G1383R	8	0.5	16	|	0	0	7	|	PF3D7_0600200-1	+	2879	erythrocyte membrane protein 1, PfEMP1 (VAR)	||	G4146A	G1383R	8	-0.5	|	0	0	||	G4146C	G1383R	1	-0.063	|	1	-0.143	||	G4146G	-	3	-0.188	|	4	-0.571	||	G4146T	G1383*	4	-0.25	|	2	-0.286	||
Pf3D7_06_v3	T388989A	A1002T	T335S	18	0.5	36	|	10	0.083	120	|	PF3D7_0609100-1	-	358	Zn2%2B or Fe2%2B permease	||	A1002T	T335S	18	-0.5	|	10	-0.083	||	A1002G	T335A	4	-0.111	|	17	-0.142	||	A1002C	T335P	1	-0.028	|	0	0	||	A1002A	-	13	-0.361	|	93	-0.775	||
Pf3D7_06_v3	G1365914A	C516T	P173S	11	0.5	22	|	2	0.061	33	|	PF3D7_0632500-1	-	3954	erythrocyte membrane protein 1, PfEMP1 (VAR)	||	C516T	P173S	11	-0.5	|	2	-0.061	||	C516G	P173A	1	-0.045	|	7	-0.212	||	C516C	-	8	-0.364	|	21	-0.636	||	C516A	P173T	2	-0.091	|	3	-0.091	||
Pf3D7_05_v3	G140719A	G9A	G4S	7	0.5	14	|	2	0.095	21	|	PF3D7_0503400-1	+	122	actin-depolymerizing factor 1 (ADF1)	||	G9A	G4S	7	-0.5	|	2	-0.095	||	G9C	G4R	0	0	|	0	0	||	G9G	-	6	-0.429	|	17	-0.81	||	G9T	G4C	1	-0.071	|	1	-0.048	||
Pf3D7_04_v3	T282894C	A5403G	I1802V	7	0.5	14	|	0	0	8	|	PF3D7_0405300-1	-	1964	6-cysteine protein (LISP2)	||	A5403T	I1802L	1	-0.071	|	0	0	||	A5403G	I1802V	7	-0.5	|	0	0	||	A5403C	I1802L	0	0	|	0	0	||	A5403A	-	6	-0.429	|	8	-1	||
Pf3D7_04_v3	T409337C	A1360G	K454R	9	0.5	18	|	0	0	7	|	PF3D7_0408500-1	-	672	flap endonuclease 1 (FEN1)	||	A1360T	K454I	2	-0.111	|	0	0	||	A1360G	K454R	9	-0.5	|	0	0	||	A1360C	K454T	0	0	|	0	0	||	A1360A	-	7	-0.389	|	7	-1	||
Pf3D7_04_v3	T409355C	A1342G	K448R	12	0.5	24	|	0	0	7	|	PF3D7_0408500-1	-	672	flap endonuclease 1 (FEN1)	||	A1342T	K448I	1	-0.042	|	0	0	||	A1342G	K448R	12	-0.5	|	0	0	||	A1342C	K448T	0	0	|	0	0	||	A1342A	-	11	-0.458	|	7	-1	||
Pf3D7_04_v3	A552046G	T1764C	S589P	6	0.5	12	|	2	0.069	29	|	PF3D7_0412400-1	-	2209	erythrocyte membrane protein 1, PfEMP1 (VAR)	||	T1764T	-	2	-0.167	|	14	-0.483	||	T1764G	S589A	0	0	|	5	-0.172	||	T1764C	S589P	6	-0.5	|	2	-0.069	||	T1764A	S589T	4	-0.333	|	8	-0.276	||
Pf3D7_04_v3	G552095C	C1715G	D572E	9	0.5	18	|	2	0.063	32	|	PF3D7_0412400-1	-	2209	erythrocyte membrane protein 1, PfEMP1 (VAR)	||	C1715T	-	3	-0.167	|	17	-0.531	||	C1715G	D572E	9	-0.5	|	2	-0.063	||	C1715C	-	0	0	|	5	-0.156	||	C1715A	D572E	6	-0.333	|	8	-0.25	||
Pf3D7_04_v3	T552107G	A1703C	E568D	9	0.5	18	|	3	0.094	32	|	PF3D7_0412400-1	-	2209	erythrocyte membrane protein 1, PfEMP1 (VAR)	||	A1703T	E568D	2	-0.111	|	15	-0.469	||	A1703G	-	2	-0.111	|	3	-0.094	||	A1703C	E568D	9	-0.5	|	3	-0.094	||	A1703A	-	5	-0.278	|	11	-0.344	||
Pf3D7_04_v3	G552143C	C1667G	I556M	9	0.5	18	|	2	0.063	32	|	PF3D7_0412400-1	-	2209	erythrocyte membrane protein 1, PfEMP1 (VAR)	||	C1667T	-	3	-0.167	|	12	-0.375	||	C1667G	I556M	9	-0.5	|	2	-0.063	||	C1667C	-	2	-0.111	|	7	-0.219	||	C1667A	-	4	-0.222	|	11	-0.344	||
Pf3D7_04_v3	T565519C	A3823G	Y1275C	6	0.5	12	|	1	0.083	12	|	PF3D7_0412700-1	-	2277	erythrocyte membrane protein 1, PfEMP1 (VAR)	||	A3823T	Y1275F	0	0	|	1	-0.083	||	A3823G	Y1275C	6	-0.5	|	1	-0.083	||	A3823C	Y1275S	0	0	|	2	-0.167	||	A3823A	-	6	-0.5	|	8	-0.667	||
Pf3D7_03_v3	G1016176C	G283C	C95S	14	0.5	28	|	1	0.045	22	|	PF3D7_0324400-1	+	349	rifin (RIF)	||	G283A	C95Y	2	-0.071	|	6	-0.273	||	G283C	C95S	14	-0.5	|	1	-0.045	||	G283G	-	8	-0.286	|	8	-0.364	||	G283T	C95F	4	-0.143	|	7	-0.318	||
Pf3D7_03_v3	A1016191C	A298C	D100A	13	0.5	26	|	1	0.048	21	|	PF3D7_0324400-1	+	349	rifin (RIF)	||	A298A	-	12	-0.462	|	19	-0.905	||	A298C	D100A	13	-0.5	|	1	-0.048	||	A298G	D100G	1	-0.038	|	0	0	||	A298T	D100V	0	0	|	1	-0.048	||
Pf3D7_03_v3	A1016194T	A301T	K101I	13	0.5	26	|	1	0.043	23	|	PF3D7_0324400-1	+	349	rifin (RIF)	||	A301A	-	10	-0.385	|	13	-0.565	||	A301C	K101T	2	-0.077	|	7	-0.304	||	A301G	K101R	1	-0.038	|	2	-0.087	||	A301T	K101I	13	-0.5	|	1	-0.043	||
Pf3D7_02_v3	C910551A	C792A	Q265K	13	0.5	26	|	10	0.072	139	|	PF3D7_0223300-1	+	431	erythrocyte membrane protein 1 (PfEMP1), exon 2	||	C792A	Q265K	13	-0.5	|	10	-0.072	||	C792C	-	13	-0.5	|	129	-0.928	||	C792G	Q265E	0	0	|	0	0	||	C792T	Q265*	0	0	|	0	0	||
Pf3D7_02_v3	A910553T	A794T	Q265H	13	0.5	26	|	9	0.065	138	|	PF3D7_0223300-1	+	431	erythrocyte membrane protein 1 (PfEMP1), exon 2	||	A794A	-	13	-0.5	|	129	-0.935	||	A794C	Q265H	0	0	|	0	0	||	A794G	-	0	0	|	0	0	||	A794T	Q265H	13	-0.5	|	9	-0.065	||
Pf3D7_01_v3	A62393T	T846A	Y283N	8	0.5	16	|	1	0.077	13	|	PF3D7_0100900-1	-	350	rifin (RIF)	||	T846T	-	8	-0.5	|	11	-0.846	||	T846G	Y283D	0	0	|	0	0	||	T846C	Y283H	0	0	|	1	-0.077	||	T846A	Y283N	8	-0.5	|	1	-0.077	||
Pf3D7_01_v3	A62587C	T652G	L218W	6	0.5	12	|	2	0.1	20	|	PF3D7_0100900-1	-	350	rifin (RIF)	||	T652T	-	2	-0.167	|	10	-0.5	||	T652G	L218W	6	-0.5	|	2	-0.1	||	T652C	L218S	2	-0.167	|	3	-0.15	||	T652A	L218*	2	-0.167	|	5	-0.25	||
Pf3D7_01_v3	T62604G	A635C	K212N	6	0.5	12	|	2	0.1	20	|	PF3D7_0100900-1	-	350	rifin (RIF)	||	A635T	K212N	1	-0.083	|	2	-0.1	||	A635G	-	1	-0.083	|	9	-0.45	||	A635C	K212N	6	-0.5	|	2	-0.1	||	A635A	-	4	-0.333	|	7	-0.35	||
Pf3D7_01_v3	A62613C	T626G	F209L	6	0.5	12	|	2	0.1	20	|	PF3D7_0100900-1	-	350	rifin (RIF)	||	T626T	-	2	-0.167	|	4	-0.2	||	T626G	F209L	6	-0.5	|	2	-0.1	||	T626C	-	2	-0.167	|	7	-0.35	||	T626A	F209L	2	-0.167	|	7	-0.35	||
Pf3D7_01_v3	G512833A	G747A	E250K	6	0.5	12	|	1	0.1	10	|	PF3D7_0113600-1	+	954	surface-associated interspersed protein 1.2 (SURFIN 1.2), pseudogene (SURF1.2)	||	G747A	E250K	6	-0.5	|	1	-0.1	||	G747C	E250Q	3	-0.25	|	7	-0.7	||	G747G	-	1	-0.083	|	2	-0.2	||	G747T	E250*	1	-0.083	|	0	0	||
[truncated: 7 more columns]

## Sheet: A4
#score	chromosome	genomic_mutation	gene_mutation	protein_mutation	mutation_counts	mutation_proportion	mutant_position_counts	|	parent_mutation_counts	parent_mutation_proportion	parent_position_counts	|	gene_id	strand	protein_length	gene_description	||	A-gene_variant	protein_variant	variant_counts	variant_proportion	|	parent_variant_counts	parent_variant_proportion	||	C-gene_variant	protein_variant	variant_counts	variant_proportion	|	parent_variant_counts	parent_variant_proportion	||	G-gene_variant	protein_variant	variant_counts	variant_proportion	|	parent_variant_counts	parent_variant_proportion	||	T-gene_variant	protein_variant	variant_counts	variant_proportion	|	parent_variant_counts	parent_variant_proportion	||
5.301	Pf3D7_14_v3	T2533393A	A8007T	K2670*	155	0.856	181	|	4	0.009	436	|	PF3D7_1462400-1	-	3322	conserved Plasmodium protein, unknown function	||	A8007T	K2670*	155	-0.856	|	4	-0.009	||	A8007G	K2670E	6	-0.033	|	0	0	||	A8007C	K2670Q	0	0	|	0	0	||	A8007A	-	17	-0.094	|	432	-0.991	||
3.235	Pf3D7_12_v3	A1538322T	A184T	Q62L	100	0.893	112	|	2	0.007	273	|	PF3D7_1237000-1	+	686	SUMO-activating enzyme subunit 2 (UBA2)	||	A184A	-	5	-0.045	|	271	-0.993	||	A184C	Q62P	3	-0.027	|	0	0	||	A184G	Q62R	3	-0.027	|	0	0	||	A184T	Q62L	100	-0.893	|	2	-0.007	||
6.367	Pf3D7_09_v3	T654525A	A316T	D106V	218	0.883	247	|	1	0.002	406	|	PF3D7_0915400-1	-	1418	6-phosphofructokinase (PFK9)	||	A316T	D106V	218	-0.883	|	1	-0.002	||	A316G	D106G	2	-0.008	|	0	0	||	A316C	D106A	4	-0.016	|	0	0	||	A316A	-	22	-0.089	|	405	-0.998	||
0.502	Pf3D7_08_v3	A441157C	A749C	E250D	26	0.813	32	|	0	0	35	|	PF3D7_0808700-1	+	2231	erythrocyte membrane protein 1, PfEMP1 (VAR)	||	A749A	-	5	-0.156	|	35	-1	||	A749C	E250D	26	-0.813	|	0	0	||	A749G	-	0	0	|	0	0	||	A749T	E250D	1	-0.031	|	0	0	||
5.181	Pf3D7_07_v3	A435951T	T244A	L82*	155	0.957	162	|	3	0.007	456	|	PF3D7_0709700-1	-	368	lysophospholipase, putative	||	T244T	-	1	-0.006	|	451	-0.989	||	T244G	L82*	6	-0.037	|	2	-0.004	||	T244C	L82S	0	0	|	0	0	||	T244A	L82*	155	-0.957	|	3	-0.007	||
0.004	Pf3D7_05_v3	A1316382T	A40T	Y14F	9	0.818	11	|	0	0	5	|	PF3D7_0532500-1	+	121	Plasmodium exported protein, unknown function	||	A40A	-	2	-0.182	|	5	-1	||	A40C	Y14S	0	0	|	0	0	||	A40G	Y14C	0	0	|	0	0	||	A40T	Y14F	9	-0.818	|	0	0	||
0.181	Pf3D7_02_v3	T680720A	T1948A	I650K	5	1	5	|	1	0.056	18	|	PF3D7_0216500-1	+	1643	conserved Plasmodium protein, unknown function	||	T1948A	I650K	5	-1	|	1	-0.056	||	T1948C	I650T	0	0	|	0	0	||	T1948G	I650R	0	0	|	0	0	||	T1948T	-	0	0	|	17	-0.944	||
[truncated: 8 more columns]

## Sheet: A5
#score	chromosome	genomic_mutation	gene_mutation	protein_mutation	mutation_counts	mutation_proportion	mutant_position_counts	|	parent_mutation_counts	parent_mutation_proportion	parent_position_counts	|	gene_id	strand	protein_length	gene_description	||	A-gene_variant	protein_variant	variant_counts	variant_proportion	|	parent_variant_counts	parent_variant_proportion	||	C-gene_variant	protein_variant	variant_counts	variant_proportion	|	parent_variant_counts	parent_variant_proportion	||	G-gene_variant	protein_variant	variant_counts	variant_proportion	|	parent_variant_counts	parent_variant_proportion	||	T-gene_variant	protein_variant	variant_counts	variant_proportion	|	parent_variant_counts	parent_variant_proportion	||
#score	chromosome	genomic_mutation	gene_mutation	protein_mutation	mutation_counts	mutation_proportion	mutant_position_counts	|	parent_mutation_counts	parent_mutation_proportion	parent_position_counts	|	gene_id	strand	protein_length	gene_description	||	A-gene_variant	protein_variant	variant_counts	variant_proportion	|	parent_variant_counts	parent_variant_proportion	||	C-gene_variant	protein_variant	variant_counts	variant_proportion	|	parent_variant_counts	parent_variant_proportion	||	G-gene_variant	protein_variant	variant_counts	variant_proportion	|	parent_variant_counts	parent_variant_proportion	||	T-gene_variant	protein_variant	variant_counts	variant_proportion	|	parent_variant_counts	parent_variant_proportion	||
8.702	Pf3D7_14_v3	C1559293A	G864T	G289C	157	1	157	|	1	0.001	678	|	PF3D7_1438500-1	-	876	cleavage and polyadenylation specificity factor, putative	||	G864T	G289C	157	-1	|	1	-0.001	||	G864G	-	0	0	|	667	-0.984	||	G864C	G289R	0	0	|	4	-0.006	||	G864A	G289S	0	0	|	6	-0.009	||
6.892	Pf3D7_14_v3	T2533393A	A8007T	K2670*	147	0.993	148	|	4	0.009	437	|	PF3D7_1462400-1	-	3322	conserved Plasmodium protein, unknown function	||	A8007T	K2670*	147	-0.993	|	4	-0.009	||	A8007G	K2670E	0	0	|	0	0	||	A8007C	K2670Q	0	0	|	1	-0.002	||	A8007A	-	1	-0.007	|	432	-0.989	||
5.216	Pf3D7_12_v3	A1538322T	A184T	Q62L	132	0.992	133	|	2	0.007	273	|	PF3D7_1237000-1	+	686	SUMO-activating enzyme subunit 2 (UBA2)	||	A184A	-	1	-0.008	|	271	-0.993	||	A184C	Q62P	0	0	|	0	0	||	A184G	Q62R	0	0	|	0	0	||	A184T	Q62L	132	-0.992	|	2	-0.007	||
1.063	Pf3D7_11_v3	C1224606A	C8085A	Q2696K	20	0.952	21	|	1	0.011	91	|	PF3D7_1131600-1	+	2763	conserved Plasmodium protein, unknown function	||	C8085A	Q2696K	20	-0.952	|	1	-0.011	||	C8085C	-	1	-0.048	|	90	-0.989	||	C8085G	Q2696E	0	0	|	0	0	||	C8085T	Q2696*	0	0	|	0	0	||
7.422	Pf3D7_09_v3	T654525A	A316T	D106V	187	0.984	190	|	1	0.002	407	|	PF3D7_0915400-1	-	1418	6-phosphofructokinase (PFK9)	||	A316T	D106V	187	-0.984	|	1	-0.002	||	A316G	D106G	2	-0.011	|	1	-0.002	||	A316C	D106A	1	-0.005	|	0	0	||	A316A	-	0	0	|	405	-0.995	||
5.913	Pf3D7_07_v3	A435951T	T244A	L82*	126	0.992	127	|	3	0.007	456	|	PF3D7_0709700-1	-	368	lysophospholipase, putative	||	T244T	-	1	-0.008	|	451	-0.989	||	T244G	L82*	0	0	|	2	-0.004	||	T244C	L82S	0	0	|	0	0	||	T244A	L82*	126	-0.992	|	3	-0.007	||
[truncated: 8 more columns]

## Sheet: F2
#score	chromosome	genomic_mutation	gene_mutation	protein_mutation	mutation_counts	mutation_proportion	mutant_position_counts	|	parent_mutation_counts	parent_mutation_proportion	parent_position_counts	|	gene_id	strand	protein_length	gene_description	||	A-gene_variant	protein_variant	variant_counts	variant_proportion	|	parent_variant_counts	parent_variant_proportion	||	C-gene_variant	protein_variant	variant_counts	variant_proportion	|	parent_variant_counts	parent_variant_proportion	||	G-gene_variant	protein_variant	variant_counts	variant_proportion	|	parent_variant_counts	parent_variant_proportion	||	T-gene_variant	protein_variant	variant_counts	variant_proportion	|	parent_variant_counts	parent_variant_proportion	||
0.112	Pf3D7_14_v3	T2917556C	A450G	K151E	12	0.667	18	|	3	0.086	35	|	PF3D7_1471300-1	-	581	conserved Plasmodium protein, unknown function	||	A450T	K151*	0	0	|	0	0	||	A450G	K151E	12	-0.667	|	3	-0.086	||	A450C	K151Q	3	-0.167	|	3	-0.086	||	A450A	-	3	-0.167	|	29	-0.829	||
-0.165	Pf3D7_13_v3	A2334760T	T19A	I7N	5	0.714	7	|	0	0	5	|	PF3D7_1358900-1	-	367	GTP-binding protein, putative	||	T19T	-	2	-0.286	|	5	-1	||	T19G	I7S	0	0	|	0	0	||	T19C	I7T	0	0	|	0	0	||	T19A	I7N	5	-0.714	|	0	0	||
-0.165	Pf3D7_13_v3	T2334761G	A18C	I7L	5	0.714	7	|	0	0	5	|	PF3D7_1358900-1	-	367	GTP-binding protein, putative	||	A18T	I7F	0	0	|	0	0	||	A18G	I7V	0	0	|	0	0	||	A18C	I7L	5	-0.714	|	0	0	||	A18A	-	2	-0.286	|	5	-1	||
-0.214	Pf3D7_11_v3	C1079729T	G1821A	D608N	6	0.6	10	|	1	0.1	10	|	PF3D7_1127800-1	-	1420	conserved Plasmodium protein, unknown function	||	G1821T	D608Y	0	0	|	0	0	||	G1821G	-	4	-0.4	|	8	-0.8	||	G1821C	D608H	0	0	|	1	-0.1	||	G1821A	D608N	6	-0.6	|	1	-0.1	||
8.764	Pf3D7_07_v3	C436044T	G151A	G51D	370	0.981	377	|	3	0.005	594	|	PF3D7_0709700-1	-	368	lysophospholipase, putative	||	G151T	G51V	5	-0.013	|	3	-0.005	||	G151G	-	0	0	|	587	-0.988	||	G151C	G51A	0	0	|	0	0	||	G151A	G51D	370	-0.981	|	3	-0.005	||
2.752	Pf3D7_06_v3	T1130953C	A22711G	D7571G	106	0.658	161	|	0	0	225	|	PF3D7_0628100-1	-	10287	HECT-domain (ubiquitin-transferase), putative	||	A22711T	D7571V	0	0	|	1	-0.004	||	A22711G	D7571G	106	-0.658	|	0	0	||	A22711C	D7571A	0	0	|	0	0	||	A22711A	-	55	-0.342	|	224	-0.996	||
2.568	Pf3D7_06_v3	A1130957C	T22707G	Y7570D	103	0.64	161	|	9	0.041	219	|	PF3D7_0628100-1	-	10287	HECT-domain (ubiquitin-transferase), putative	||	T22707T	-	58	-0.36	|	104	-0.475	||	T22707G	Y7570D	103	-0.64	|	9	-0.041	||	T22707C	Y7570H	0	0	|	0	0	||	T22707A	Y7570N	0	0	|	106	-0.484	||
3.634	Pf3D7_05_v3	C1220925A	G706T	C236F	185	0.995	186	|	5	0.021	234	|	PF3D7_0529900-1	-	284	RING zinc finger protein, putative	||	G706T	C236F	185	-0.995	|	5	-0.021	||	G706G	-	0	0	|	227	-0.97	||	G706C	C236S	0	0	|	0	0	||	G706A	C236Y	1	-0.005	|	2	-0.009	||
-0.283	PFC10_API_IRAB	G13634T	G1785T	E596*	5	0.625	8	|	0	0	6	|	PFC10_API0017-1	+	958	unspecified product (rpoD)	||	G1785A	E596K	0	0	|	2	-0.333	||	G1785C	E596Q	0	0	|	0	0	||	G1785G	-	3	-0.375	|	3	-0.5	||	G1785T	E596*	5	-0.625	|	0	0	||
-0.203	PFC10_API_IRAB	A13636T	A1787T	E596D	5	0.714	7	|	0	0	5	|	PFC10_API0017-1	+	958	unspecified product (rpoD)	||	A1787A	-	2	-0.286	|	5	-1	||	A1787C	E596D	0	0	|	0	0	||	A1787G	-	0	0	|	0	0	||	A1787T	E596D	5	-0.714	|	0	0	||
[truncated: 8 more columns]

## Sheet: H2
#score	chromosome	genomic_mutation	gene_mutation	protein_mutation	mutation_counts	mutation_proportion	mutant_position_counts	|	parent_mutation_counts	parent_mutation_proportion	parent_position_counts	|	gene_id	strand	protein_length	gene_description	||	A-gene_variant	protein_variant	variant_counts	variant_proportion	|	parent_variant_counts	parent_variant_proportion	||	C-gene_variant	protein_variant	variant_counts	variant_proportion	|	parent_variant_counts	parent_variant_proportion	||	G-gene_variant	protein_variant	variant_counts	variant_proportion	|	parent_variant_counts	parent_variant_proportion	||	T-gene_variant	protein_variant	variant_counts	variant_proportion	|	parent_variant_counts	parent_variant_proportion	||
	chromosome	genomic_mutation	gene_mutation	protein_mutation	mutation_counts	mutation_proportion	mutant_position_counts	|	parent_mutation_counts	parent_mutation_proportion	parent_position_counts	|	gene_id	strand	protein_length	gene_description	||	A-gene_variant	protein_variant	variant_counts	variant_proportion	|	parent_variant_counts	parent_variant_proportion	||	C-gene_variant	protein_variant	variant_counts	variant_proportion	|	parent_variant_counts	parent_variant_proportion	||	G-gene_variant	protein_variant	variant_counts	variant_proportion	|	parent_variant_counts	parent_variant_proportion	||	T-gene_variant	protein_variant	variant_counts	variant_proportion	|	parent_variant_counts	parent_variant_proportion	||
-0.181	Pf3D7_14_v3	T27326G	A945C	K316Q	5	0.714	7	|	0	0	6	|	PF3D7_1400800-1	-	316	rifin (RIF)	||	A945T	K316*	0	0	|	0	0	||	A945G	K316E	1	-0.143	|	6	-1	||	A945C	K316Q	5	-0.714	|	0	0	||	A945A	-	1	-0.143	|	0	0	||
2.814	Pf3D7_13_v3	C2013697T	C898T	T300I	197	0.956	206	|	1	0.009	110	|	PF3D7_1350400-1	+	706	ubiquitin-activating enzyme E1, putative	||	C898A	T300K	0	0	|	1	-0.009	||	C898C	-	9	-0.044	|	108	-0.982	||	C898G	T300R	0	0	|	0	0	||	C898T	T300I	197	-0.956	|	1	-0.009	||
-0.23	Pf3D7_11_v3	T1042208A	A1522T	D508V	5	0.625	8	|	1	0.083	12	|	PF3D7_1126700-1	-	926	autophagy-related protein 23, putative (ATG23)	||	A1522T	D508V	5	-0.625	|	1	-0.083	||	A1522G	D508G	0	0	|	0	0	||	A1522C	D508A	0	0	|	0	0	||	A1522A	-	3	-0.375	|	11	-0.917	||
4.507	Pf3D7_07_v3	A435575T	T620A	C207*	202	0.625	323	|	0	0	354	|	PF3D7_0709700-1	-	368	lysophospholipase, putative	||	T620T	-	120	-0.372	|	352	-0.994	||	T620G	C207W	0	0	|	1	-0.003	||	T620C	-	1	-0.003	|	0	0	||	T620A	C207*	202	-0.625	|	0	0	||
6.311	Pf3D7_07_v3	T435535G	A660C	T221P	332	0.897	370	|	2	0.004	464	|	PF3D7_0709700-1	-	368	lysophospholipase, putative	||	A660T	T221S	1	-0.003	|	0	0	||	A660G	T221A	2	-0.005	|	0	0	||	A660C	T221P	332	-0.897	|	2	-0.004	||	A660A	-	34	-0.092	|	462	-0.996	||
6.378	Pf3D7_07_v3	G435534C	C661G	T221R	333	0.905	368	|	0	0	464	|	PF3D7_0709700-1	-	368	lysophospholipase, putative	||	C661T	T221M	0	0	|	1	-0.002	||	C661G	T221R	333	-0.905	|	0	0	||	C661C	-	31	-0.084	|	460	-0.991	||	C661A	T221K	4	-0.011	|	3	-0.006	||
6.311	Pf3D7_07_v3	T435535G	A660C	T221P	332	0.897	370	|	2	0.004	464	|	PF3D7_0709700-1	-	368	lysophospholipase, putative	||	A660T	T221S	1	-0.003	|	0	0	||	A660G	T221A	2	-0.005	|	0	0	||	A660C	T221P	332	-0.897	|	2	-0.004	||	A660A	-	34	-0.092	|	462	-0.996	||
6.301	Pf3D7_07_v3	G435537T	C658A	A220E	334	0.903	370	|	3	0.006	465	|	PF3D7_0709700-1	-	368	lysophospholipase, putative	||	C658T	A220V	1	-0.003	|	0	0	||	C658G	A220G	0	0	|	0	0	||	C658C	-	34	-0.092	|	462	-0.994	||	C658A	A220E	334	-0.903	|	3	-0.006	||
6.281	Pf3D7_07_v3	C435538G	G657C	A220P	325	0.888	366	|	1	0.002	466	|	PF3D7_0709700-1	-	368	lysophospholipase, putative	||	G657T	A220S	1	-0.003	|	1	-0.002	||	G657G	-	36	-0.098	|	462	-0.991	||	G657C	A220P	325	-0.888	|	1	-0.002	||	G657A	A220T	4	-0.011	|	2	-0.004	||
6.207	Pf3D7_07_v3	A435540T	T655A	L219*	322	0.877	367	|	1	0.002	456	|	PF3D7_0709700-1	-	368	lysophospholipase, putative	||	T655T	-	40	-0.109	|	452	-0.991	||	T655G	L219*	3	-0.008	|	2	-0.004	||	T655C	L219S	2	-0.005	|	1	-0.002	||	T655A	L219*	322	-0.877	|	1	-0.002	||
6.224	Pf3D7_07_v3	C435542A	G653T	E218D	320	0.86	372	|	0	0	453	|	PF3D7_0709700-1	-	368	lysophospholipase, putative	||	G653T	E218D	320	-0.86	|	0	0	||	G653G	-	49	-0.132	|	448	-0.989	||	G653C	E218D	1	-0.003	|	2	-0.004	||	G653A	-	2	-0.005	|	3	-0.007	||
6.121	Pf3D7_07_v3	T435543C	A652G	E218G	317	0.845	375	|	1	0.002	442	|	PF3D7_0709700-1	-	368	lysophospholipase, putative	||	A652T	E218V	3	-0.008	|	3	-0.007	||	A652G	E218G	317	-0.845	|	1	-0.002	||	A652C	E218A	0	0	|	0	0	||	A652A	-	55	-0.147	|	438	-0.991	||
6.027	Pf3D7_07_v3	C435544T	G651A	E218K	308	0.839	367	|	1	0.002	444	|	PF3D7_0709700-1	-	368	lysophospholipase, putative	||	G651T	E218*	1	-0.003	|	1	-0.002	||	G651G	-	57	-0.155	|	439	-0.989	||	G651C	E218Q	1	-0.003	|	3	-0.007	||	G651A	E218K	308	-0.839	|	1	-0.002	||
6.029	Pf3D7_07_v3	A435545C	T650G	D217E	308	0.835	369	|	2	0.004	449	|	PF3D7_0709700-1	-	368	lysophospholipase, putative	||	T650T	-	58	-0.157	|	445	-0.991	||	T650G	D217E	308	-0.835	|	2	-0.004	||	T650C	-	0	0	|	1	-0.002	||	T650A	D217E	3	-0.008	|	1	-0.002	||
6.055	Pf3D7_07_v3	T435546A	A649T	D217V	305	0.827	369	|	0	0	447	|	PF3D7_0709700-1	-	368	lysophospholipase, putative	||	A649T	D217V	305	-0.827	|	0	0	||	A649G	D217G	3	-0.008	|	0	0	||	A649C	D217A	0	0	|	1	-0.002	||	A649A	-	60	-0.163	|	446	-0.998	||
5.935	Pf3D7_07_v3	C435547T	G648A	D217N	300	0.82	366	|	1	0.002	440	|	PF3D7_0709700-1	-	368	lysophospholipase, putative	||	G648T	D217Y	3	-0.008	|	1	-0.002	||	G648G	-	62	-0.169	|	437	-0.993	||	G648C	D217H	1	-0.003	|	1	-0.002	||	G648A	D217N	300	-0.82	|	1	-0.002	||
5.935	Pf3D7_07_v3	T435548C	A647G	I216M	298	0.816	365	|	1	0.002	444	|	PF3D7_0709700-1	-	368	lysophospholipase, putative	||	A647T	-	2	-0.005	|	2	-0.005	||	A647G	I216M	298	-0.816	|	1	-0.002	||	A647C	-	0	0	|	0	0	||	A647A	-	65	-0.178	|	441	-0.993	||
5.89	Pf3D7_07_v3	A435549T	T646A	I216K	296	0.813	364	|	3	0.007	451	|	PF3D7_0709700-1	-	368	lysophospholipase, putative	||	T646T	-	63	-0.173	|	447	-0.991	||	T646G	I216R	4	-0.011	|	1	-0.002	||	T646C	I216T	1	-0.003	|	0	0	||	T646A	I216K	296	-0.813	|	3	-0.007	||
5.958	Pf3D7_07_v3	T435550A	A645T	I216L	294	0.799	368	|	1	0.002	453	|	PF3D7_0709700-1	-	368	lysophospholipase, putative	||	A645T	I216L	294	-0.799	|	1	-0.002	||	A645G	I216V	2	-0.005	|	2	-0.004	||	A645C	I216L	1	-0.003	|	0	0	||	A645A	-	71	-0.193	|	450	-0.993	||
5.718	Pf3D7_07_v3	G435552A	C643T	S215F	286	0.794	360	|	2	0.005	431	|	PF3D7_0709700-1	-	368	lysophospholipase, putative	||	C643T	S215F	286	-0.794	|	2	-0.005	||	C643G	S215C	2	-0.006	|	1	-0.002	||	C643C	-	69	-0.192	|	427	-0.991	||	C643A	S215Y	3	-0.008	|	1	-0.002	||
5.705	Pf3D7_07_v3	A435553G	T642C	S215P	280	0.778	360	|	0	0	427	|	PF3D7_0709700-1	-	368	lysophospholipase, putative	||	T642T	-	75	-0.208	|	423	-0.991	||	T642G	S215A	0	0	|	0	0	||	T642C	S215P	280	-0.778	|	0	0	||	T642A	S215T	4	-0.011	|	4	-0.009	||
5.638	Pf3D7_07_v3	A435555T	T640A	I214K	277	0.759	365	|	1	0.002	421	|	PF3D7_0709700-1	-	368	lysophospholipase, putative	||	T640T	-	85	-0.233	|	418	-0.993	||	T640G	I214R	1	-0.003	|	1	-0.002	||	T640C	I214T	1	-0.003	|	1	-0.002	||	T640A	I214K	277	-0.759	|	1	-0.002	||
5.575	Pf3D7_07_v3	T435556A	A639T	I214L	273	0.748	365	|	2	0.005	421	|	PF3D7_0709700-1	-	368	lysophospholipase, putative	||	A639T	I214L	273	-0.748	|	2	-0.005	||	A639G	I214V	0	0	|	0	0	||	A639C	I214L	1	-0.003	|	0	0	||	A639A	-	91	-0.249	|	419	-0.995	||
5.493	Pf3D7_07_v3	C435557T	G638A	M213I	266	0.741	359	|	2	0.005	421	|	PF3D7_0709700-1	-	368	lysophospholipase, putative	||	G638T	M213I	2	-0.006	|	3	-0.007	||	G638G	-	90	-0.251	|	416	-0.988	||	G638C	M213I	1	-0.003	|	0	0	||	G638A	M213I	266	-0.741	|	2	-0.005	||
5.501	Pf3D7_07_v3	A435558C	T637G	M213R	259	0.712	364	|	1	0.002	425	|	PF3D7_0709700-1	-	368	lysophospholipase, putative	||	T637T	-	101	-0.277	|	421	-0.991	||	T637G	M213R	259	-0.712	|	1	-0.002	||	T637C	M213T	0	0	|	0	0	||	T637A	M213K	2	-0.005	|	3	-0.007	||
5.457	Pf3D7_07_v3	T435559A	A636T	M213L	257	0.712	361	|	1	0.002	422	|	PF3D7_0709700-1	-	368	lysophospholipase, putative	||	A636T	M213L	257	-0.712	|	1	-0.002	||	A636G	M213V	2	-0.006	|	3	-0.007	||	A636C	M213L	1	-0.003	|	2	-0.005	||	A636A	-	101	-0.28	|	416	-0.986	||
5.277	Pf3D7_07_v3	C435561A	G634T	G212V	246	0.699	352	|	1	0.002	412	|	PF3D7_0709700-1	-	368	lysophospholipase, putative	||	G634T	G212V	246	-0.699	|	1	-0.002	||	G634G	-	99	-0.281	|	407	-0.988	||	G634C	G212A	3	-0.009	|	2	-0.005	||	G634A	G212D	4	-0.011	|	2	-0.005	||
5.176	Pf3D7_07_v3	G435564A	C631T	A211V	239	0.685	349	|	0	0	401	|	PF3D7_0709700-1	-	368	lysophospholipase, putative	||	C631T	A211V	239	-0.685	|	0	0	||	C631G	A211G	2	-0.006	|	2	-0.005	||	C631C	-	107	-0.307	|	398	-0.993	||	C631A	A211D	1	-0.003	|	1	-0.002	||
5.035	Pf3D7_07_v3	C435565G	G630C	A211P	231	0.679	340	|	0	0	394	|	PF3D7_0709700-1	-	368	lysophospholipase, putative	||	G630T	A211S	1	-0.003	|	3	-0.008	||	G630G	-	108	-0.318	|	390	-0.99	||	G630C	A211P	231	-0.679	|	0	0	||	G630A	A211T	0	0	|	1	-0.003	||
4.797	Pf3D7_07_v3	A435567T	T628A	L210*	219	0.666	329	|	2	0.005	386	|	PF3D7_0709700-1	-	368	lysophospholipase, putative	||	T628T	-	108	-0.328	|	383	-0.992	||	T628G	L210*	1	-0.003	|	1	-0.003	||	T628C	L210S	1	-0.003	|	0	0	||	T628A	L210*	219	-0.666	|	2	-0.005	||
4.75	Pf3D7_07_v3	G435570T	C625A	P209Q	216	0.653	331	|	0	0	371	|	PF3D7_0709700-1	-	368	lysophospholipase, putative	||	C625T	P209L	2	-0.006	|	4	-0.011	||	C625G	P209R	2	-0.006	|	0	0	||	C625C	-	111	-0.335	|	367	-0.989	||	C625A	P209Q	216	-0.653	|	0	0	||
4.478	Pf3D7_07_v3	A435573T	T622A	I208K	201	0.622	323	|	2	0.006	359	|	PF3D7_0709700-1	-	368	lysophospholipase, putative	||	T622T	-	118	-0.365	|	357	-0.994	||	T622G	I208R	2	-0.006	|	0	0	||	T622C	I208T	1	-0.003	|	0	0	||	T622A	I208K	201	-0.622	|	2	-0.006	||
4.53	Pf3D7_07_v3	T435574A	A621T	I208L	202	0.625	323	|	1	0.003	363	|	PF3D7_0709700-1	-	368	lysophospholipase, putative	||	A621T	I208L	202	-0.625	|	1	-0.003	||	A621G	I208V	0	0	|	1	-0.003	||	A621C	I208L	2	-0.006	|	1	-0.003	||	A621A	-	119	-0.368	|	360	-0.992	||
4.507	Pf3D7_07_v3	A435575T	T620A	C207*	202	0.625	323	|	0	0	354	|	PF3D7_0709700-1	-	368	lysophospholipase, putative	||	T620T	-	120	-0.372	|	352	-0.994	||	T620G	C207W	0	0	|	1	-0.003	||	T620C	-	1	-0.003	|	0	0	||	T620A	C207*	202	-0.625	|	0	0	||
4.443	Pf3D7_07_v3	C435576A	G619T	C207F	197	0.612	322	|	0	0	351	|	PF3D7_0709700-1	-	368	lysophospholipase, putative	||	G619T	C207F	197	-0.612	|	0	0	||	G619G	-	123	-0.382	|	347	-0.989	||	G619C	C207S	1	-0.003	|	0	0	||	G619A	C207Y	1	-0.003	|	4	-0.011	||
4.384	Pf3D7_07_v3	A435577C	T618G	C207G	195	0.606	322	|	0	0	343	|	PF3D7_0709700-1	-	368	lysophospholipase, putative	||	T618T	-	123	-0.382	|	342	-0.997	||	T618G	C207G	195	-0.606	|	0	0	||	T618C	C207R	1	-0.003	|	1	-0.003	||	T618A	C207S	2	-0.006	|	0	0	||
0.004	Pf3D7_05_v3	C873694T	G876A	D293N	24	0.6	40	|	1	0.071	14	|	PF3D7_0521300-1	-	1345	conserved Plasmodium protein, unknown function	||	G876T	D293Y	0	0	|	0	0	||	G876G	-	16	-0.4	|	13	-0.929	||	G876C	D293H	0	0	|	0	0	||	G876A	D293N	24	-0.6	|	1	-0.071	||
[truncated: 8 more columns]

## Sheet: J2
#score	chromosome	genomic_mutation	gene_mutation	protein_mutation	mutation_counts	mutation_proportion	mutant_position_counts	|	parent_mutation_counts	parent_mutation_proportion	parent_position_counts	|	gene_id	strand	protein_length	gene_description	||	A-gene_variant	protein_variant	variant_counts	variant_proportion	|	parent_variant_counts	parent_variant_proportion	||	C-gene_variant	protein_variant	variant_counts	variant_proportion	|	parent_variant_counts	parent_variant_proportion	||	G-gene_variant	protein_variant	variant_counts	variant_proportion	|	parent_variant_counts	parent_variant_proportion	||	T-gene_variant	protein_variant	variant_counts	variant_proportion	|	parent_variant_counts	parent_variant_proportion	||
4.236	Pf3D7_13_v3	A288511C	A348C	N117H	226	0.922	245	|	3	0.016	192	|	PF3D7_1306100-1	+	132	conserved Plasmodium protein, unknown function	||	A348A	-	12	-0.049	|	185	-0.964	||	A348C	N117H	226	-0.922	|	3	-0.016	||	A348G	N117D	0	0	|	2	-0.01	||	A348T	N117Y	7	-0.029	|	2	-0.01	||
5.231	Pf3D7_12_v3	C1538687G	C549G	H184D	296	0.943	314	|	0	0	229	|	PF3D7_1237000-1	+	686	SUMO-activating enzyme subunit 2 (UBA2)	||	C549A	H184N	2	-0.006	|	1	-0.004	||	C549C	-	10	-0.032	|	226	-0.987	||	C549G	H184D	296	-0.943	|	0	0	||	C549T	H184Y	6	-0.019	|	2	-0.009	||
4.001	Pf3D7_07_v3	C436193T	G2A	M1I	236	0.925	255	|	0	0	229	|	PF3D7_0709700-1	-	368	lysophospholipase, putative	||	G2T	M1I	3	-0.012	|	2	-0.009	||	G2G	-	13	-0.051	|	226	-0.987	||	G2C	M1I	3	-0.012	|	1	-0.004	||	G2A	M1I	236	-0.925	|	0	0	||
[truncated: 8 more columns]

## Sheet: J3
#score	chromosome	genomic_mutation	gene_mutation	protein_mutation	mutation_counts	mutation_proportion	mutant_position_counts	|	parent_mutation_counts	parent_mutation_proportion	parent_position_counts	|	gene_id	strand	protein_length	gene_description	||	A-gene_variant	protein_variant	variant_counts	variant_proportion	|	parent_variant_counts	parent_variant_proportion	||	C-gene_variant	protein_variant	variant_counts	variant_proportion	|	parent_variant_counts	parent_variant_proportion	||	G-gene_variant	protein_variant	variant_counts	variant_proportion	|	parent_variant_counts	parent_variant_proportion	||	T-gene_variant	protein_variant	variant_counts	variant_proportion	|	parent_variant_counts	parent_variant_proportion	||
#score	chromosome	genomic_mutation	gene_mutation	protein_mutation	mutation_counts	mutation_proportion	mutant_position_counts	|	parent_mutation_counts	parent_mutation_proportion	parent_position_counts	|	gene_id	strand	protein_length	gene_description	||	A-gene_variant	protein_variant	variant_counts	variant_proportion	|	parent_variant_counts	parent_variant_proportion	||	C-gene_variant	protein_variant	variant_counts	variant_proportion	|	parent_variant_counts	parent_variant_proportion	||	G-gene_variant	protein_variant	variant_counts	variant_proportion	|	parent_variant_counts	parent_variant_proportion	||	T-gene_variant	protein_variant	variant_counts	variant_proportion	|	parent_variant_counts	parent_variant_proportion	||
10.012	Pf3D7_13_v3	A2429579T	T1306A	I436K	260	0.977	266	|	2	0.004	445	|	PF3D7_1360700-1	-	1130	E3 SUMO-protein ligase PIAS, putative (PIAS)	||	T1306T	-	4	-0.015	|	439	-0.987	||	T1306G	I436R	2	-0.008	|	3	-0.007	||	T1306C	I436T	0	0	|	1	-0.002	||	T1306A	I436K	260	-0.977	|	2	-0.004	||
5.767	Pf3D7_07_v3	C436024A	G171T	G58C	162	0.964	168	|	2	0.006	334	|	PF3D7_0709700-1	-	368	lysophospholipase, putative	||	G171T	G58C	162	-0.964	|	2	-0.006	||	G171G	-	3	-0.018	|	330	-0.988	||	G171C	G58R	0	0	|	1	-0.003	||	G171A	G58S	3	-0.018	|	1	-0.003	||
1.063	Pf3D7_11_v3	C1224606A	C8085A	Q2696K	20	0.952	21	|	1	0.011	91	|	PF3D7_1131600-1	+	2763	conserved Plasmodium protein, unknown function	||	C8085A	Q2696K	20	-0.952	|	1	-0.011	||	C8085C	-	1	-0.048	|	90	-0.989	||	C8085G	Q2696E	0	0	|	0	0	||	C8085T	Q2696*	0	0	|	0	0	||
7.422	Pf3D7_09_v3	T654525A	A316T	D106V	187	0.984	190	|	1	0.002	407	|	PF3D7_0915400-1	-	1418	6-phosphofructokinase (PFK9)	||	A316T	D106V	187	-0.984	|	1	-0.002	||	A316G	D106G	2	-0.011	|	1	-0.002	||	A316C	D106A	1	-0.005	|	0	0	||	A316A	-	0	0	|	405	-0.995	||
[truncated: 8 more columns]

## Sheet: M2
#score	chromosome	genomic_mutation	gene_mutation	protein_mutation	mutation_counts	mutation_proportion	mutant_position_counts	|	parent_mutation_counts	parent_mutation_proportion	parent_position_counts	|	gene_id	strand	protein_length	gene_description	||	A-gene_variant	protein_variant	variant_counts	variant_proportion	|	parent_variant_counts	parent_variant_proportion	||	C-gene_variant	protein_variant	variant_counts	variant_proportion	|	parent_variant_counts	parent_variant_proportion	||	G-gene_variant	protein_variant	variant_counts	variant_proportion	|	parent_variant_counts	parent_variant_proportion	||	T-gene_variant	protein_variant	variant_counts	variant_proportion	|	parent_variant_counts	parent_variant_proportion	||
6.566	Pf3D7_07_v3	A435914T	T281A	S94R	526	0.958	549	|	0	0	209	|	PF3D7_0709700-1	-	368	lysophospholipase, putative	||	T281T	-	8	-0.015	|	209	-1	||	T281G	S94R	13	-0.024	|	0	0	||	T281C	-	2	-0.004	|	0	0	||	T281A	S94R	526	-0.958	|	0	0	||
0.44	Pf3D7_06_v3	T738798C	A369G	K124E	21	1	21	|	2	0.074	27	|	PF3D7_0617600-1	-	302	stevor	||	A369T	K124*	0	0	|	0	0	||	A369G	K124E	21	-1	|	2	-0.074	||	A369C	K124Q	0	0	|	25	-0.926	||	A369A	-	0	0	|	0	0	||
0.745	Pf3D7_06_v3	T738846C	A321G	T108A	54	1	54	|	3	0.088	34	|	PF3D7_0617600-1	-	302	stevor	||	A321T	T108S	0	0	|	0	0	||	A321G	T108A	54	-1	|	3	-0.088	||	A321C	T108P	0	0	|	0	0	||	A321A	-	0	0	|	31	-0.912	||
[truncated: 8 more columns]

## Sheet: M3
#score	chromosome	genomic_mutation	gene_mutation	protein_mutation	mutation_counts	mutation_proportion	mutant_position_counts	|	parent_mutation_counts	parent_mutation_proportion	parent_position_counts	|	gene_id	strand	protein_length	gene_description	||	A-gene_variant	protein_variant	variant_counts	variant_proportion	|	parent_variant_counts	parent_variant_proportion	||	C-gene_variant	protein_variant	variant_counts	variant_proportion	|	parent_variant_counts	parent_variant_proportion	||	G-gene_variant	protein_variant	variant_counts	variant_proportion	|	parent_variant_counts	parent_variant_proportion	||	T-gene_variant	protein_variant	variant_counts	variant_proportion	|	parent_variant_counts	parent_variant_proportion	||
7.591	Pf3D7_14_v3	A1558936T	T1221A	Y408N	356	0.92	387	|	0	0	228	|	PF3D7_1438500-1	-	876	cleavage and polyadenylation specificity factor, putative	||	T1221T	-	28	-0.072	|	228	-1	||	T1221G	Y408D	1	-0.003	|	0	0	||	T1221C	Y408H	2	-0.005	|	0	0	||	T1221A	Y408N	356	-0.92	|	0	0	||
1.715	Pf3D7_13_v3	G28266A	G5967A	A1990T	121	0.945	128	|	0	0	11	|	PF3D7_1300100-1	+	2162	erythrocyte membrane protein 1, PfEMP1 (VAR)	||	G5967A	A1990T	121	-0.945	|	0	0	||	G5967C	A1990P	2	-0.016	|	0	0	||	G5967G	-	5	-0.039	|	11	-1	||	G5967T	A1990S	0	0	|	0	0	||
3.173	Pf3D7_13_v3	C35947G	G8795C	M2932I	212	0.926	229	|	2	0.056	36	|	PF3D7_1300300-1	-	3346	erythrocyte membrane protein 1, PfEMP1 (VAR)	||	G8795T	M2932I	0	0	|	0	0	||	G8795G	-	17	-0.074	|	34	-0.944	||	G8795C	M2932I	212	-0.926	|	2	-0.056	||	G8795A	M2932I	0	0	|	0	0	||
3.259	Pf3D7_13_v3	T35949G	A8793C	M2932L	219	0.94	233	|	2	0.056	36	|	PF3D7_1300300-1	-	3346	erythrocyte membrane protein 1, PfEMP1 (VAR)	||	A8793T	M2932L	0	0	|	0	0	||	A8793G	M2932V	0	0	|	0	0	||	A8793C	M2932L	219	-0.94	|	2	-0.056	||	A8793A	-	14	-0.06	|	34	-0.944	||
0.818	Pf3D7_12_v3	G47790T	C8168A	D2723E	31	1	31	|	1	0.029	34	|	PF3D7_1200600-1	-	3056	erythrocyte membrane protein 1, PfEMP1 (VAR2CSA)	||	C8168T	-	0	0	|	0	0	||	C8168G	D2723E	0	0	|	0	0	||	C8168C	-	0	0	|	33	-0.971	||	C8168A	D2723E	31	-1	|	1	-0.029	||
1.213	Pf3D7_10_v3	G1606429A	G393A	A132T	24	0.923	26	|	9	0.098	92	|	PF3D7_1040200-1	+	305	stevor	||	G393A	A132T	24	-0.923	|	9	-0.098	||	G393C	A132P	0	0	|	0	0	||	G393G	-	2	-0.077	|	83	-0.902	||	G393T	A132S	0	0	|	0	0	||
1.313	Pf3D7_08_v3	C1430057T	C727T	S243L	45	1	45	|	0	0	59	|	PF3D7_0833300-1	+	394	erythrocyte membrane protein 1 (PfEMP1), exon 2, pseudogene	||	C727A	S243*	0	0	|	0	0	||	C727C	-	0	0	|	59	-1	||	C727G	S243*	0	0	|	0	0	||	C727T	S243L	45	-1	|	0	0	||
5.15	Pf3D7_07_v3	A435914T	T281A	S94R	194	0.985	197	|	0	0	209	|	PF3D7_0709700-1	-	368	lysophospholipase, putative	||	T281T	-	2	-0.01	|	209	-1	||	T281G	S94R	0	0	|	0	0	||	T281C	-	1	-0.005	|	0	0	||	T281A	S94R	194	-0.985	|	0	0	||
0.654	Pf3D7_07_v3	A990495G	A2350G	E784G	36	0.973	37	|	0	0	15	|	PF3D7_0723700-1	+	1032	metallo-hydrolase/oxidoreductase, putative	||	A2350A	-	1	-0.027	|	15	-1	||	A2350C	E784A	0	0	|	0	0	||	A2350G	E784G	36	-0.973	|	0	0	||	A2350T	E784V	0	0	|	0	0	||
0.627	Pf3D7_07_v3	G990504A	G2359A	G787D	36	1	36	|	0	0	11	|	PF3D7_0723700-1	+	1032	metallo-hydrolase/oxidoreductase, putative	||	G2359A	G787D	36	-1	|	0	0	||	G2359C	G787A	0	0	|	0	0	||	G2359G	-	0	0	|	11	-1	||	G2359T	G787V	0	0	|	0	0	||
2.335	Pf3D7_06_v3	T738846C	A321G	T108A	152	0.981	155	|	3	0.088	34	|	PF3D7_0617600-1	-	302	stevor	||	A321T	T108S	3	-0.019	|	0	0	||	A321G	T108A	152	-0.981	|	3	-0.088	||	A321C	T108P	0	0	|	0	0	||	A321A	-	0	0	|	31	-0.912	||
3.028	Pf3D7_05_v3	T27585C	T5752C	I1918T	70	0.946	74	|	12	0.055	218	|	PF3D7_0500100-1	+	2207	erythrocyte membrane protein 1, PfEMP1 (VAR)	||	T5752A	I1918K	4	-0.054	|	193	-0.885	||	T5752C	I1918T	70	-0.946	|	12	-0.055	||	T5752G	I1918R	0	0	|	0	0	||	T5752T	-	0	0	|	13	-0.06	||
1.649	Pf3D7_05_v3	T30561G	A237C	K80Q	40	0.976	41	|	3	0.029	102	|	PF3D7_0500300-1	-	340	rifin, pseudogene (RIF)	||	A237T	K80*	0	0	|	0	0	||	A237G	K80E	0	0	|	0	0	||	A237C	K80Q	40	-0.976	|	3	-0.029	||	A237A	-	1	-0.024	|	99	-0.971	||
0.405	Pf3D7_04_v3	A42887T	T257A	D86E	22	1	22	|	1	0.1	10	|	PF3D7_0400300-1	-	370	rifin (RIF)	||	T257T	-	0	0	|	9	-0.9	||	T257G	D86E	0	0	|	0	0	||	T257C	-	0	0	|	0	0	||	T257A	D86E	22	-1	|	1	-0.1	||
1.59	Pf3D7_04_v3	G60336C	G545C	E182D	106	0.93	114	|	0	0	16	|	PF3D7_0400500-1	+	382	rifin (RIF)	||	G545A	-	0	0	|	0	0	||	G545C	E182D	106	-0.93	|	0	0	||	G545G	-	8	-0.07	|	0	0	||	G545T	E182D	0	0	|	16	-1	||
1.518	Pf3D7_04_v3	G60337A	G546A	G183S	101	0.918	110	|	0	0	16	|	PF3D7_0400500-1	+	382	rifin (RIF)	||	G546A	G183S	101	-0.918	|	0	0	||	G546C	G183R	0	0	|	0	0	||	G546G	-	9	-0.082	|	16	-1	||	G546T	G183C	0	0	|	0	0	||
1.304	Pf3D7_04_v3	G83567C	G1119C	E374Q	80	0.92	87	|	0	0	23	|	PF3D7_0401300-1	+	375	rifin (RIF)	||	G1119A	E374K	1	-0.011	|	1	-0.043	||	G1119C	E374Q	80	-0.92	|	0	0	||	G1119G	-	5	-0.057	|	22	-0.957	||	G1119T	E374*	1	-0.011	|	0	0	||
0.599	Pf3D7_02_v3	T33031A	A1003T	*335L	28	0.966	29	|	0	0	20	|	PF3D7_0200200-1	-	334	rifin (RIF)	||	A1003T	*335L	28	-0.966	|	0	0	||	A1003G	*335W	1	-0.034	|	0	0	||	A1003C	*335S	0	0	|	0	0	||	A1003A	-	0	0	|	20	-1	||
0.805	Pf3D7_02_v3	C33035A	G999T	E334*	42	0.977	43	|	0	0	20	|	PF3D7_0200200-1	-	334	rifin (RIF)	||	G999T	E334*	42	-0.977	|	0	0	||	G999G	-	0	0	|	20	-1	||	G999C	E334Q	0	0	|	0	0	||	G999A	E334K	1	-0.023	|	0	0	||
1.887	Pf3D7_02_v3	C49411A	G504T	A169S	40	0.909	44	|	2	0.017	121	|	PF3D7_0200700-1	-	330	rifin (RIF)	||	G504T	A169S	40	-0.909	|	2	-0.017	||	G504G	-	4	-0.091	|	119	-0.983	||	G504C	A169P	0	0	|	0	0	||	G504A	A169T	0	0	|	0	0	||
[truncated: 8 more columns]

[truncated: 6 more sheets: N2, N3, O2, O3, R2, Sheet1]
