# Supplementary material for: Plasmodium falciparum Resistance to a Lead Benzoxaborole Due to Blocked Compound Activation and Altered Ubiquitination or Sumoylation
Source: mBio. 2020 Jan 28;11(1):e02640-19. doi: 10.1128/mBio.02640-19 (PMC6989105; doi:10.1128/mBio.02640-19)
Supplement: DATA SET S3 [file mBio.02640-19-sd003.xlsx]

## Sheet: Mbox_plateA
MMV number	Well	3d7 %inhibition	J2 % inhibition	Dd2 % inhibition	A2 % inhibition	3D7 WT-mut	Dd2 WT-mut
MMV019066	A02	30.8857	41.1828	73.6923	44.7396	-10.2971	28.9527
MMV665941	A03	48.3714	58.0914	74.8462	41.3021	-9.71997	33.5441
MMV396680	A04	5.34286	3.95161	12.3846	5.67708	1.39124	6.70753
MMV666601	A05	1.74286	0	13	13.0208	1.74286	-0.0208333
MMV008294	A06	12.1143	9.65054	51	30.1042	2.46375	20.8958
MMV011259	A07	5.85714	4.89247	11.6923	7.03125	0.96467	4.66106
MMV019406	A08	41.6571	42.4731	52.4615	39.2708	-0.815975	13.1907
MMV006278	A09	13.6857	9.4086	55.3077	49.0104	4.27711	6.29728
MMV666688	A10	29.6571	39.1129	70.6154	36.875	-9.45576	33.7404
MMV019110	A11	12.0857	11.2634	79	50.9375	0.822273	28.0625
MMV006427	B02	nd	nd	nd	nd
MMV666062	B03	nd	nd	nd	nd
MMV020885	B04	6.77143	0.634409	7.46154	6.61458	6.13702	0.846955
MMV000570	B05	42.9143	43.5484	69.6923	44.7917	-0.634101	24.9006
MMV020439	B06	44.9714	52.2581	68.8462	45.7292	-7.28664	23.117
MMV396672	B07	13.9714	11.5054	39.7692	34.6354	2.46605	5.13381
MMV019871	B08	42.1429	50.457	16.6154	13.9062	-8.31413	2.70913
	B09	16.9714	9.73118	33.8462	30.4167	7.24025	3.42949
MMV008416	B10	8.17143	2.39247	48.3846	45.9375	5.77896	2.44712
MMV665874	B11	45.6857	53.7634	69.0769	52.9688	-8.07773	16.1082
MMV006203	C02	40.0529	49.1163	71.6154	49.8958	-9.06337	21.7196
MMV665977	C03	39.418	51.3721	74.9231	47.4479	-11.9541	27.4752
MMV020549	C04	33.836	45.5116	47.0769	7.65625	-11.6756	39.4207
MMV001246	C05	8.35979	11.7907	65.2308	62.7604	-3.43091	2.47035
MMV666607	C06	4.65608	6.7907	17.6923	15.5208	-2.13461	2.17147
MMV665915	C07	23.4656	43.3953	66.3077	32.6562	-19.9297	33.6514
MMV007695	C08	9.57672	7.55814	16.3846	16.3021	2.01858	0.0825321
MMV000448	C09	66.9312	65.6977	32.1538	33.125	1.23354	-0.971154
MMV020500	C10	49.6561	57.0698	74.1538	46.875	-7.41368	27.2788
MMV665878	C11	41.4286	55.4419	78.7692	44.4792	-14.0133	34.2901
MMV666101	D02	nd	nd	nd	nd	#VALUE!
MMV666596	D03	26.5344	9.83721	9.30769	8.02083	16.6972	1.28686
MMV396679	D04	16.4286	6.53488	23.1538	25	9.89369	-1.84615
MMV396797	D05	nd	nd	nd	nd	#VALUE!
MMV008138	D06	2.24868	0.465116	8.84615	7.55208	1.78356	1.29407
MMV665916	D07	10.3175	18.3721	60.6154	36.6146	-8.05463	24.0008
MMV020788	D08	33.5714	38.5581	74.4615	45.6771	-4.98671	28.7845
MMV666691	D09	10.7672	13.5814	31	21.0938	-2.8142	9.90625
MMV665785	D10	44.3122	51.907	74.3846	45.1042	-7.59481	29.2804
MMV665831	D11	nd	nd	nd	nd	#VALUE!
MMV011099	E02	48.25	62.8409	70.9016	37.0625	-14.5909	33.8391
MMV000642	E03	nd	nd	8.36066	nd	#VALUE!
MMV666600	E04	0.416667	16.6818	7.37705	1.5	-16.2652	5.87705
MMV006172	E05	49.9167	49.7727	70.6557	53.4375	0.143939	17.2182
MMV006309	E06	1.91667	15.6364	11.0656	7.1875	-13.7197	3.87807
MMV006087	E07	48.5	48.0682	68.2787	26.25	0.431818	42.0287
MMV020492	E08	26.125	23.8864	68.4426	21.375	2.23864	47.0676
MMV006455	E09	nd	nd	nd	nd	#VALUE!
MMV665782	E10	46.5417	44.6136	66.8033	34	1.92803	32.8033
MMV665876	E11	32.5417	22.2955	71.8033	38.3125	10.2462	33.4908
MMV666023	F02	nd	nd	nd	nd	#VALUE!
MMV009063	F03	29.5417	29.8636	70.9836	27.125	-0.32197	43.8586
MMV006558	F04	2.08333	4.90909	20.9836	7.875	-2.82576	13.1086
MMV007160	F05	1.29167	2.15909	11.8033	2.5	-0.867424	9.30328
MMV006429	F06	0.5	12.1136	76.5574	22.8125	-11.6136	53.7449
MMV396703	F07	49.8333	44.1364	72.8689	36.8125	5.69697	36.0564
MMV006937	F08	nd	nd	nd	nd	#VALUE!
MMV085203	F09	2.33333	13.5227	66.4754	28.0625	-11.1894	38.4129
MMV665820	F10	0.5	4.52273	18.8525	7.3125	-4.02273	11.54
MMV665841	F11	0.208333	0.204545	68.6885	37.5625	0.00378788	31.126
MMV007116	G02	nd	nd	nd	nd	#VALUE!
MMV007384	G03	24.7917	8.76667	7.13115	2.5	16.025	4.63115
MMV020548	G04	50.0417	33.8	54.6721	14.6875	16.2417	39.9846
MMV019258	G05	42.4583	26	68.4426	25.5625	16.4583	42.8801
MMV007686	G06	27.5	33.3333	75	40.625	-5.83333	34.375
MMV011256	G07	17.5	9.8	16.6393	6.75	7.7	9.88934
MMV666693	G08	20.875	20.8333	48.7705	14	0.0416667	34.7705
MMV008956	G09	nd	nd	9.67213	nd	#VALUE!
MMV665827	G10	25.4167	11.1	9.67213	1.5	14.3167	8.17213
MMV001038	G11	48.8	18.0333	71.9672	28.25	30.7667	43.7172
MMV007839	H02	32.5417	26.1136	72.377	14.0625	6.42803	58.3145
MMV000662	H03	4.375	7.59091	12.377	1.5	-3.21591	10.877
MMV396678	H04	1.04167	5.15909	12.2131	2	-4.11742	10.2131
MMV006861	H05	nd	nd	nd	nd	#VALUE!
MMV006457	H06	5.16667	8.36364	13.8525	7.4	-3.19697	6.45246
MMV396693	H07	43	50.2273	67.377	25.0625	-7.22727	42.3145
MMV011567	H08	0.5	9.11364	6.47541	4.6875	-8.61364	1.78791
MMV007907	H09	1.5	8.84091	4.01639	1.5	-7.34091	2.51639
MMV665805	H10	0.375	3.15909	3.36066	2.5	-2.78409	0.860656
MMV666021	H11	nd	nd	nd	nd	#VALUE!

## Sheet: Mbox_plateB
MMV number	Well	3d7 %inhibition	J2 % inhibition	Dd2 % inhibition	A2 % inhibition	3D7 WT-mut	Dd2 WT-mut
MMV665800	A02	65.1892	2.54545	14.8438	10.1154	62.6437	4.72837
MMV000634	A03	99.7162	79.1364	65.6406	59.7308	20.5799	5.90986
MMV666103	A04	99.0631	68.4091	52.25	44.8077	30.654	7.44231
MMV666057	A05	65.2613	5.63636	19.9531	10.5577	59.6249	9.39543
MMV007564	A06	63.4595	5.18182	12.1094	2	58.2776	10.1094
MMV001255	A07	52.3604	5.27273	22.2708	9.36538	47.0876	12.9054
MMV665917	A08	53.9099	34.1364	47.8906	52.4423	19.7735	-4.55168
MMV000563	A09	88.7207	47.9545	47.0469	35.7115	40.7662	11.3353
MMV665850	A10	99.0315	54.5909	36.7812	35.0385	44.4406	1.74279
MMV665817	A11	98.5	82.3636	68.4375	64.9231	16.1364	3.51442
MMV665979	B02	99	65.8182	34.1562	28.9231	33.1818	5.23317
MMV665928	B03	99.3964	72.1364	66.7344	62.7308	27.26	4.00361
MMV666105	B04	68	13.6818	17.3125	5.69231	54.3182	11.6202
MMV666072	B05	94.0541	64	54.2031	52.8846	30.0541	1.31851
MMV000653	B06	97.8514	64.3636	46.9375	40.6538	33.4877	6.28365
MMV000620	B07	70.4009	59.6818	56.5156	60.3269	10.7191	-3.8113
MMV665909	B08	87.7477	96.0455	87.8438	85.2115	-8.29771	2.63221
MMV665940	B09	66.7387	5.86364	36.3125	23.7115	60.8751	12.601
MMV665891	B10	72.8649	22.4545	42.5625	38.7308	50.4103	3.83173
MMV665899	B11	61.2973	5.86364	15.1719	15.9615	55.4337	-0.789663
MMV665961	C02	6.74157	6.92308	22.5	9.91667	-0.181504	12.5833
MMV665929	C03	6.17978	11.2692	3.67647	9.38889	-5.08946	-5.71242
MMV666108	C04	69.7191	61.4615	58.5588	46.9444	8.25756	11.6144
MMV665948	C05	34.9438	30.1154	28.4118	25	4.82844	3.41176
MMV006188	C06	61.7416	57.1154	54.7941	50.8611	4.62619	3.93301
MMV001230	C07	77.9775	68	81.7941	70.6389	9.97753	11.1552
MMV665918	C08	20.9551	17.6538	18.7941	19.9444	3.30121	-1.15033
MMV665799	C09	10.7303	3.80769	0.617647	0.5	6.92264	0.117647
MMV665826	C10	71.5169	64.8462	60.0588	50.4444	6.6707	9.61438
MMV665807	C11	45.5056	37.7308	88.7647	69.3889	7.77485	19.3758
MMV665946	D02	73.5393	60.7308	76.1765	60.8333	12.8086	15.3431
MMV665935	D03	43.764	32.6923	26.2647	24.75	11.0717	1.51471
MMV666102	D04	62.809	52.3077	29.5882	52.8889	10.5013	-23.3007
MMV666061	D05	34.7753	34.5	30.1176	48.8611	0.275281	-18.7435
MMV008149	D06	15.618	20.3077	7.41176	9.16667	-4.68971	-1.7549
MMV019074	D07	22.4157	15.8462	0.382353	4.55556	6.56958	-4.1732
MMV665914	D08	70.7865	59.0385	6.41176	12.5278	11.7481	-6.11601
MMV665798	D09	45.8989	27.4231	5.79412	10.5	18.4758	-4.70588
MMV665902	D10	75.6742	61.8077	58.9412	54.8889	13.8665	4.05229
MMV665888	D11	25.2247	31.5385	37.8824	42.3333	-6.31374	-4.45098
MMV666067	E02	71.6292	51.9615	51.1176	40.25	19.6677	10.8676
MMV665939	E03	25.0562	16.8077	14.9412	10	8.24849	4.94118
MMV009060	E04	24.382	26.4231	4.85294	4.30556	-2.04105	0.547386
MMV666110	E05	48.8202	42.5385	8.94118	12.4444	6.28176	-3.50327
MMV019758	E06	41.573	36.5769	4.23529	4.41667	4.99611	-0.181373
MMV000498	E07	70.618	56.2308	66.5294	29.0833	14.3872	37.4461
MMV665913	E08	16.3483	12.1154	21.1765	15.7222	4.23293	5.45425
MMV665789	E09	60.618	57.6154	54.1765	46.1667	3.00259	8.0098
MMV665901	E10	64.2135	49.5385	21.0294	25.8611	14.675	-4.8317
MMV666069	E11	70.1124	54.8077	23.3824	21.1111	15.3047	2.27124
MMV666080	F02	22.4157	10.6538	10.2647	0.5	11.7619	9.76471
MMV666081	F03	13.5393	6.80769	0.647059	1.5	6.73163	-0.852941
MMV666009	F04	48.2022	32.8462	58.5882	35.3889	15.3561	23.1993
MMV019313	F05	73.9888	61.0769	85.4118	64	12.9118	21.4118
MMV019746	F06	83.0337	55.0769	37.5588	33.3889	27.9568	4.16993
MMV019064	F07	78.9888	60.6538	68.5588	52.8056	18.3349	15.7533
MMV011944	F08	87.1348	67.8846	90.6471	69.4722	19.2502	21.1748
MMV665803	F09	38.764	34.1923	31.7941	27.3333	4.57174	4.46078
MMV665857	F10	56.9101	50.1923	54.9118	52.1111	6.7178	2.80065
MMV666071	F11	22.3034	9.46154	22.0588	18.6667	12.8418	3.39216
MMV019780	G02	72.7381	50.25	78.7139	50.7778	22.4881	27.9361
MMV666093	G03	35.5357	18.05	14.8555	0.0740741	17.4857	14.7814
MMV665953	G04	72.8571	56.4	62.3121	24.8148	16.4571	37.4973
MMV000648	G05	59.2857	50	57.052	54.6667	9.28571	2.38536
MMV019662	G06	16.369	3.95	11.2139	1	12.419	10.2139
MMV007571	G07	60.4762	64.6	38.7572	23.963	-4.12381	14.7943
MMV007617	G08	85.0595	74.9	76.0116	60.8889	10.1595	15.1227
MMV665796	G09	31.0119	15	29.8555	26.5556	16.0119	3.29994
MMV665906	G10	9.94048	0.5	4.9422	0	9.44048	4.9422
MMV665954	G11	48.2143	34.25	20.1156	0.592593	13.9643	19.523
MMV019738	H02	22.9762	0	68.3815	61.1111	22.9762	7.27039
MMV666075	H03	18.6905	0.5	27.1676	15.963	18.1905	11.2047
MMV666070	H04	5.05952	0	3.90173	0	5.05952	3.90173
MMV142383	H05	19.6429	0	12.5145	29.6667	19.6429	-17.1522
MMV000788	H06	10.0595	0.5	2.65896	3.14815	9.55952	-0.489189
MMV000561	H07	70.9524	44.25	61.7052	64.8889	26.7024	-3.18369
MMV000248	H08	82.2619	63.8	44.7977	28	18.4619	16.7977
MMV665879	H09	55.0595	26.95	39.711	15.7407	28.1095	23.9702
MMV665890	H10	20.7143	0.95	44.711	45.1111	19.7643	-0.400128
MMV666116	H11	30.1786	14.55	42.0809	51.2593	15.6286	-9.17833

## Sheet: Mbox_plateC
MMV number	Well	3d7 %inhibition	J2 % inhibition	Dd2 % inhibition	A2 % inhibition	3D7 WT-mut	Dd2 WT-mut
MMV006913	A02	22.8618	14.1451	22.8696	7.92593	8.71676	14.9436
MMV008127	A03	17.6974	16.0622	3.47826	3.2037	1.63519	0.274557
MMV403679	A04	5.42763	11.7876	5.26087	3.33333	-6.35993	1.92754
MMV305841	A05	30.0329	50.5959	69.6522	64.5926	-20.563	5.05958
MMV019700	A06	26.4803	48.9637	57.7391	54.2593	-22.4835	3.47987
MMV019670	A07	60.3947	18.7824	21.913	19.1481	41.6124	2.7649
MMV001344	A08	65.1316	33.7047	62.1304	44.5185	31.4269	17.6119
MMV011795	A09	74.4079	52.0984	85.3478	80.3333	22.3094	5.01449
MMV019124	A10	39.2434	35.5959	22.087	25.7407	3.64757	-3.65378
MMV006767	A11	66.3487	52.3057	10	10.5556	14.043	-0.555556
MMV007808	B02	60.8882	45.0259	32.7826	22.9259	15.8623	9.85668
MMV019017	B03	20.9868	11.8653	15.8696	24.5556	9.12156	-8.68599
MMV396681	B04	2.5	2.97927	5.43478	8.25926	-0.479275	-2.82448
MMV006587	B05	34.5395	24.8964	0.869565	3.81481	9.6431	-2.94525
MMV019202	B06	16.7763	9.43005	6.52174	5.59259	7.34626	0.929147
MMV000848	B07	44.375	46.658	61.4348	62.8519	-2.28303	-1.41707
MMV020275	B08	25.3618	20.3886	30.913	29.7407	4.97324	1.1723
MMV019918	B09	61.25	52.487	44.1304	29.4074	8.76295	14.723
MMV075490	B10	39.1118	34.5596	23.0435	18.7778	4.55226	4.2657
MMV396633	B11	60.9211	53.8601	63.087	65.6296	7.06095	-2.54267
MMV007374	C02	65.9211	57.7461	38.4783	28.1481	8.17494	10.3301
MMV396719	C03	84.7697	69.3782	77	68.4815	15.3915	8.51852
MMV396744	C04	28.4276	28.1632	25.4348	27.037	0.264419	-1.60225
MMV006706	C05	7.26974	6.21762	1.91304	4.62963	1.05212	-2.71659
MMV009108	C06	4.60526	0.5	6.56522	1.48148	4.10526	5.08374
MMV020700	C07	4.93421	1.06218	1.6087	-0.037037	3.87203	1.64573
MMV007906	C08	1.31579	0.5	1.34783	4.48148	0.815789	-3.13366
MMV008270	C09	3.15789	0	9.52174	12.1481	3.15789	-2.62641
MMV019127	C10	55.5263	43.4197	69.087	65.2593	12.1066	3.8277
MMV396794	C11	81.3158	70.6736	84.3478	87.1481	10.6422	-2.80032
MMV396736	D02	14.6053	1.86528	12.6957	20.037	12.74	-7.34138
MMV306025	D03	15.9539	8.4456	13.7826	18	7.50835	-4.21739
MMV056726	D04	60.4934	45.6218	54	6.59259	14.8717	47.4074
MMV274073	D05	26.7105	22.5907	47.8696	18.4444	4.11985	29.4251
MMV018984	D06	11.5461	3.52332	19.4348	21.9259	8.02274	-2.49114
MMV000911	D07	7.00658	3.49741	14.7391	37.6667	3.50917	-22.9275
MMV007430	D08	10.7895	4.40415	10.5652	21.7778	6.38533	-11.2126
MMV007977	D09	15.5921	8.70466	20.2174	16.2222	6.88744	3.99517
MMV020654	D10	10.5263	4.55959	5.21739	8.22222	5.96673	-3.00483
MMV665883	D11	11.4474	8.75648	8	7.55556	2.69089	0.444444
MMV084940	E02	84.3103	68.6224	71.4932	67.7917	15.6879	3.70155
MMV396715	E03	86.4138	74.9745	53.3032	54.875	11.4393	-1.57183
MMV000963	E04	84.5172	73.0867	4.75113	0	11.4305	4.75113
MMV006319	E05	87.9655	73.2398	26.7873	22.25	14.7257	4.53733
MMV000972	E06	22.1379	24.6173	14.7511	32.875	-2.47942	-18.1239
MMV020490	E07	33.069	19.5918	9.41176	0	13.4771	9.41176
MMV001318	E08	11.7931	8.77551	51.81	42.75	3.01759	9.05995
MMV007978	E09	2.72414	9.15816	60.3167	53	-6.43403	7.31674
MMV020660	E10	2.82759	8.13776	40	38.5833	-5.31017	1.41667
MMV665904	E11	1.06897	2.04082	56.1086	48.9167	-0.971851	7.19193
MMV396632	F02	25.3103	21.2755	70.4857	55.582	4.03483	14.9037
MMV007875	F03	64.1724	52.3724	8.51429	0	11.8	8.51429
MMV006820	F04	82.7931	69.7449	70.9714	58.0688	13.0482	12.9026
MMV396749	F05	83.069	72.2704	51	66.3228	10.7986	-15.3228
MMV011576	F06	83.1724	24.5918	11.7143	2.14286	58.5806	9.57143
MMV020651	F07	68.2759	48.3929	50.2286	55.291	19.883	-5.06243
MMV000483	F08	79.4138	70.3571	82.6286	69.4974	9.05665	13.1312
MMV019266	F09	83.2069	71.148	12.3429	24.418	12.0589	-12.0751
MMV001049	F10	70.6552	65.4592	5.97143	4.97354	5.19599	0.997884
MMV665806	F11	23.8621	13.1888	25.8857	29.2328	10.6733	-3.34709
MMV667487	G02	3.65517	6.12245	74.0286	48.4921	-2.46728	25.5365
MMV000356	G03	59.8276	47.4235	13.6	7.53968	12.4041	6.06032
MMV396705	G04	86.2069	70.0255	3.71429	1.2963	16.1814	2.41799
MMV006704	G05	87	78.3163	19.0571	14.709	8.68367	4.34815
MMV000760	G06	24.7586	25.1531	0.771429	1.16402	-0.394441	-0.392593
MMV007881	G07	4.06897	1.5051	80.1429	69.4974	2.56386	10.6455
MMV008212	G08	68.1724	50.2806	35.8571	15.291	17.8918	20.5661
MMV007363	G09	85.5517	71.352	43.9714	18.4656	14.1997	25.5058
MMV007791	G10	24.2069	23.6224	47.0571	57.8307	0.584448	-10.7735
MMV665843	G11	4.31034	1	45.4571	51.4815	3.31034	-6.02434
MMV396595	H02	32.8966	7.14286	84.3714	64.6296	25.7537	19.7418
MMV396669	H03	70.3448	54.5663	72.4857	65.5291	15.7785	6.95661
MMV396704	H04	83.9655	71.7602	5.91429	3.73016	12.2053	2.18413
MMV019762	H05	29.0345	19.7194	2.97143	1.56085	9.3151	1.41058
MMV020505	H06	60.2069	51.4541	2.57143	0.529101	8.75281	2.04233
MMV020942	H07	35.3793	21.4286	2.57143	1.32275	13.9507	1.24868
MMV000839	H08	17.8966	13.6224	1.65714	3.99471	4.2741	-2.33757
MMV666599	H09	11.9655	6.02041	0.957143	0	5.94511	0.957143
MMV000481	H10	50.4138	39.4133	0	0	11.0005	0
MMV665897	H11	19.5517	16.8112	0	0.899471	2.7405	-0.899471

## Sheet: Mbox_plateD
MMV number	Well	3d7 %inhibition	J2 % inhibition	Dd2 % inhibition	A2 % inhibition	3D7 WT-mut	Dd2 WT-mut
MMV665908	A02	22.096	0.443787	1.52083	26.4917	21.6522	-24.9709
MMV665924	A03	79.4192	22.4134	16.3333	27.3812	57.0058	-11.0479
MMV665944	A04	83.9646	50.468	70.1667	67.8453	33.4967	2.32136
MMV666054	A05	17.4874	5	7	29.2818	12.4874	-22.2818
MMV008474	A06	30.9343	19.6761	20.4583	26.768	11.2583	-6.30962
MMV000445	A07	89.6465	60.8943	87.75	65	28.7521	22.75
MMV006882	A08	61.6162	61.4783	2.22917	2.21547	0.137886	0.0136971
MMV007127	A09	79.6717	4.01893	63.9583	25.1381	75.6528	38.8202
MMV666123	A10	55.6187	16.1738	38.375	8.75691	39.4449	29.6181
MMV006389	A11	65.2146	40.0631	56.2917	42.2099	25.1516	14.0817
MMV665949	B02	76.3889	50.4	63.2083	62.8729	25.9889	0.335405
MMV665934	B03	35.4167	22.5429	28.0833	42.3204	12.8738	-14.2371
MMV665994	B04	19.0025	6.25714	7.29167	13.7624	12.7454	-6.47076
MMV665980	B05	18.8131	5.05714	8.58333	18.1271	13.756	-9.54374
MMV007577	B06	17.298	4.45714	7.20833	2.59669	12.8408	4.61165
MMV019995	B07	92.9293	60.2	59.25	37.3204	32.7293	21.9296
MMV007208	B08	42.7399	12.2286	21.375	11.8508	30.5113	9.52417
MMV000442	B09	47.9167	37.0286	12.6667	23.5912	10.8881	-10.9245
MMV666124	B10	16.5404	1.57143	14.8333	6.10773	14.969	8.7256
MMV000444	B11	86.8056	62.2286	79.625	71.326	24.577	8.29903
MMV666109	C02	80.303	52.8286	72.7917	71.2155	27.4745	1.5762
MMV665936	C03	37.3737	19.4571	9.70833	8.62155	17.9166	1.08679
MMV666020	C04	14.4571	6.82857	12.75	12.2652	7.6285	0.484807
MMV665971	C05	10.1641	4.97143	0.708333	2.62707	5.19271	-1.91874
MMV001241	C06	55.2399	32.2571	37.625	44.116	22.9828	-6.49102
MMV000720	C07	92.4242	65.2571	79.0417	40.0829	27.1671	38.9588
MMV000619	C08	75.8207	55.3714	85.9167	70.3315	20.4493	15.5852
MMV006753	C09	90.7828	63.1429	70.25	56.989	27.64	13.261
MMV006787	C10	90.4672	65.6571	89.2917	79.4751	24.81	9.81653
MMV665794	C11	11.8687	3.11429	5.16667	21.1326	8.7544	-15.9659
MMV000917	D02	19.5076	4.11429	5.4375	11.3812	15.3933	-5.94372
MMV666125	D03	14.1414	8.94286	46	8.83978	5.19856	37.1602
MMV665987	D04	89.7096	65.0571	59.375	28.0663	24.6525	31.3087
MMV007574	D05	16.1616	11.7143	7.5	16.5193	4.44733	-9.01934
MMV000326	D06	94.1919	61.9429	39.625	30.1381	32.2491	9.48688
MMV000604	D07	16.4773	14.9429	9.875	2.76796	1.53442	7.10704
MMV007557	D08	69.9495	49.5714	49.2083	52.9006	20.3781	-3.69222
MMV000699	D09	8.58586	6.17143	6.3125	13.8122	2.41443	-7.49965
MMV009127	D10	28.9773	24.3429	4.45833	15.9669	4.63442	-11.5085
MMV665786	D11	93.2449	58.3143	4.5625	6.35359	34.9307	-1.79109
MMV006250	E02	13.4403	6.1	33.25	27.4903	7.34032	5.75965
MMV666079	E03	16.1986	9.125	9.5	7.25869	7.0736	2.24131
MMV665969	E04	17.1515	2.925	1	1.5	14.2265	-0.5
MMV000304	E05	62.2367	53.125	55.55	56.4575	9.11171	-0.907529
MMV000443	E06	30.6921	18.925	68.9	55.0386	11.7671	13.8614
MMV666604	E07	13.3902	9.3	46.6	32.6448	4.09017	13.9552
MMV008455	E08	45.1856	37.5	65.2	67.1429	7.68556	-1.94286
MMV007199	E09	30.8425	12.9	35.85	18.5907	17.9425	17.2593
MMV085471	E10	18.8566	4.125	2.2	0.540541	14.7316	1.65946
MMV665797	E11	65.3962	43.55	57.8	49.0541	21.8462	8.74595
MMV006513	F02	67.7031	37.925	90.5	72.9537	29.7781	17.5463
MMV666095	F03	42.1765	22.775	36.1	14.6911	19.4015	21.4089
MMV665943	F04	61.8355	50.3	57.25	56.7181	11.5355	0.531853
MMV019555	F05	83.9017	72.175	87.9	83.4556	11.7267	4.4444
MMV019741	F06	70.2106	36.375	58.5	29.112	33.8356	29.388
MMV019690	F07	78.4855	48.5	70.6	60.3861	29.9855	10.2139
MMV000621	F08	83.6008	70.475	87.4	77.4324	13.1258	9.96757
MMV008173	F09	41.8756	29.4	83.9	75.9459	12.4756	7.95405
MMV019241	F10	19.659	1.375	37.15	18.8224	18.284	18.3276
MMV665783	F11	11.8857	0.8	3.45	2.25237	11.0857	1.19763
MMV000787	G02	38.7663	24.4	39.7	4.98069	14.3663	34.7193
MMV666106	G03	28.6861	16.125	3.4	0	12.5611	3.4
MMV666022	G04	68.8064	55.6	47.15	39.0347	13.2064	8.11525
MMV498479	G05	51.8054	37.75	51.3	19.7104	14.0554	31.5896
MMV007396	G06	54.1625	38.475	57.25	32.3552	15.6875	24.8948
MMV000617	G07	77.332	61.2	80.85	68.6486	16.132	12.2014
MMV006764	G08	40.672	18.25	76	66.2934	22.422	9.70656
MMV007275	G09	44.0822	23.125	71.95	64.4595	20.9572	7.49054
MMV007273	G10	27.1815	7.15	36	14.5174	20.0315	21.4826
MMV666026	G11	11.986	1.3	2.5	1.56371	10.686	0.936293
MMV665923	H02	23.1194	7.625	0.15	1	15.4944	-0.85
MMV666025	H03	19.7593	3.125	1.5	4.86486	16.6343	-3.36486
MMV666060	H04	25.5266	10.15	35.05	46.1969	15.3766	-11.1469
MMV666597	H05	21.7653	0.5	75.3	75.9459	21.2653	-0.645946
MMV007224	H06	14.5436	0	32.95	18.8224	14.5436	14.1276
MMV020912	H07	20.9127	4.65	5.05	7.7027	16.2627	-2.6527
MMV007181	H08	64.0923	51.85	54.3	65.2317	12.2423	-10.9317
MMV007113	H09	35.3561	19.275	35.05	23.5714	16.0811	11.4786
MMV007228	H10	11.986	0.5	49.05	53.7645	11.486	-4.71448
MMV665972	H11	26.9809	19.175	85.55	77.3745	7.80594	8.17548

## Sheet: Mbox_plateE
MMV number	Well	3D7 %inhibition	J2 % inhibition	Dd2 % inhibition	A2 % inhibition	3D7 WT-J2	Dd2 WT-A2
MMV073843	A02	75.7216	67.4476	64.4772	63.125	8.27405	1.35221
MMV006303	A03	68.0412	26.4283	67.7949	61.5144	41.6	6.28048
MMV667490	A04	70.7216	66.9544	69.2024	68.4615	3.76727	0.740874
MMV667492	A05	66.8557	59.7205	12.0643	15.5288	7.13516	-3.4645
MMV019881	A06	25.5155	20.263	4.69169	4.73558	5.25241	-0.0438879
MMV000478	A07	20.3093	10.9741	58.8807	61.25	9.33517	-2.3693
MMV020403	A08	84.0722	73.7772	70.744	67.8365	10.2949	2.90743
MMV007764	A09	43.7629	37.5668	23.2239	27.5962	6.1961	-4.37229
MMV665830	A10	28.8144	9.53555	13.941	15.4087	19.2789	-1.46764
MMV665886	A11	74.2784	36.0049	63.0362	62.0192	38.2734	1.01696
MMV396664	B02	21.5464	0.890464	2.54692	5.38462	20.6559	-2.8377
MMV001239	B03	19.433	1.06864	2.34584	2.21154	18.3644	0.134306
MMV667491	B04	70.5155	67.8997	47.6877	53.4856	2.61575	-5.79791
MMV006169	B05	74.5876	58.0353	58.8472	60.7452	16.5523	-1.89801
MMV086103	B06	53.4536	37.0736	18.3646	21.3462	16.38	-2.98154
MMV084434	B07	44.6907	29.7575	22.5871	28.7019	14.9332	-6.11479
MMV666692	B08	30.2062	2.6305	2.88204	1.25	27.5757	1.63204
MMV665836	B09	70.9794	56.1858	31.9035	34.4231	14.7936	-2.51959
MMV665881	B10	44.1237	28.9355	32.5737	36.3702	15.1882	-3.79647
MMV665875	B11	71.5464	61.94	63.7064	60.625	9.6064	3.08143
MMV007020	C02	71.7526	69.2561	52.748	44.2308	2.49651	8.51722
MMV006656	C03	19.5876	6.16523	4.55764	0.956731	13.4224	3.60091
MMV396726	C04	31.134	1.89067	0.703753	6.73077	29.2434	-6.02702
MMV006522	C05	78.2474	50.9248	54.4236	64.6394	27.3226	-10.2158
MMV666686	C06	98.433	73.3251	69.8727	67.1635	25.1079	2.70919
MMV007474	C07	57.7835	20.0575	9.58445	11.4423	37.726	-1.85786
MMV006962	C08	29.0722	0.904233	2.44638	2.71635	28.1679	-0.269965
MMV665813	C09	78.4021	58.7752	52.3458	53.7019	19.6269	-1.35608
MMV080034	C10	57.8351	24.2499	42.2587	35.9375	33.5852	6.32121
MMV019199	C11	89.7938	54.5006	65.2815	61.25	35.2932	4.0315
MMV396652	D02	35	9.04233	4.42359	3.55769	25.9577	0.8659
MMV000704	D03	72.0103	59.2273	58.8137	59.5913	12.783	-0.777673
MMV396635	D04	33.6082	6.57624	56.4343	57.1635	27.032	-0.729145
MMV000986	D05	78.2474	71.0234	64.0751	62.8846	7.22399	1.19045
MMV008160	D06	43.4021	38.6354	28.7534	35	4.76663	-6.24665
MMV000753	D07	22.268	10.522	55.63	59.6875	11.7461	-4.05747
MMV011436	D08	82.4227	70.3658	67.996	63.9423	12.0569	4.05367
MMV665882	D09	75.567	63.7074	65.4491	65.2404	11.8597	0.208677
MMV665809	D10	75.4124	74.6815	66.3204	68.2452	0.730908	-1.92482
MMV665810	D11	87.4742	77.3531	62.567	64.4471	10.1212	-1.88009
MMV665927	E02	53.5789	45.6818	61.6622	60.1202	7.89713	1.54201
MMV667486	E03	65.8947	56.5	49.0617	57.6202	9.39474	-8.55853
MMV667488	E04	57.7368	48.0909	44.7386	41.1779	9.64593	3.56072
MMV006825	E05	56.3158	41.4545	31.7024	38.4856	14.8612	-6.78316
MMV009085	E06	27.5789	27.9091	55.6971	58.9663	-0.330144	-3.2693
MMV007591	E07	44.5263	46.6364	47.0845	45.6731	-2.11005	1.41137
MMV128432	E08	58.6316	51.0455	66.9236	65.2885	7.58612	1.63513
MMV665852	E09	47	43.7727	65.0469	62.476	3.22727	2.57096
MMV396717	E10	10.5263	5.90909	24.7319	20.7933	4.61722	3.93863
MMV638723	E11	1.5	3	5.66354	1.17788	-1.5	4.48565
MMV396594	F02	14.8421	2.72727	5.93164	15.4087	12.1148	-9.47702
MMV396665	F03	5	1.81818	8.78016	10.2404	3.18182	-1.46022
MMV396723	F04	41.8947	38.7727	47.3861	52.7404	3.12201	-5.35433
MMV007654	F05	7.57895	2.95455	12.1984	7.95673	4.6244	4.24166
MMV011832	F06	45.0526	34.9545	33.4786	33.1731	10.0981	0.305475
MMV020750	F07	12.8421	2.63636	20.1072	12.7404	10.2057	7.36685
MMV007092	F08	45.2632	33.9545	43.5322	43.774	11.3086	-0.241867
MMV665898	F09	11.2105	2.95455	20.3753	18.774	8.25598	1.6013
MMV665864	F10	0	3.5	6.80295	4.20673	-3.5	2.59622
MMV665814	F11	61.2632	43.9545	62.366	57.6683	17.3086	4.69768
MMV007285	G02	47.6316	31.9545	7.27212	8.82212	15.677	-1.55
MMV396663	G03	54.7895	53.2273	53.3512	55.1683	1.5622	-1.81706
MMV007041	G04	64.9474	53.6818	3.45174	8.77404	11.2656	-5.3223
MMV000340	G05	26.3158	19.1818	49.4303	59.0625	7.13397	-9.63221
MMV666687	G06	61.6316	53	72.1515	76.0096	8.63158	-3.85814
MMV645672	G07	69.3158	59.0455	63.3713	62.3798	10.2703	0.991506
MMV011438	G08	65.6842	4.18182	66.7895	21.1779	61.5024	45.6117
MMV665840	G09	6.42105	2.5	13.7735	9.27885	3.92105	4.49461
MMV665894	G10	24.4211	19.5455	40.4155	47.6923	4.8756	-7.27676
MMV011522	G11	65.1053	51.4545	62.5	60.9135	13.6507	1.58654
MMV020243	H02	60.2105	46.7273	38.4048	42.8606	13.4833	-4.45575
MMV667489	H03	21.6316	4.72727	12.4665	15.9375	16.9043	-3.47101
MMV396770	H04	58.7895	50.4091	64.9799	65.024	8.38038	-0.0441457
MMV009015	H05	73.7368	61.1364	68.13	67.2596	12.6005	0.870411
MMV008829	H06	30.7368	17.0455	21.1461	16.1298	13.6914	5.0163
MMV011895	H07	60.8421	48.1364	61.6957	65.9135	12.7057	-4.21775
MMV666689	H08	53.0526	30.7273	65.6501	63.0048	22.3254	2.64533
MMV665824	H09	67.6316	55.1818	69.8391	66.875	12.4498	2.96414
MMV665812	H10	66.7368	62.1364	64.9464	66.6587	4.60048	-1.71227
MMV001041	H11	65.1053	49.8636	4.02145	5.28846	15.2416	-1.26701

## Sheet: Pathogen Box
					Dd2 %inhibition		A2 %inhibition					3D7 %inhibition		J2 %inhibition
Rack	Position	COMPOUND ID	TRIVIAL NAME	3x ic50 dd2 uM	average	sd	average	sd	Dd2 %inhibition- A2 %inhibition		3x ic50 3d7uM	average	sd	average	3D7 %inhibition -J2%inhibition	Total Molecular Weight	Molecular Weight Parent molecule	Molecular Formula	Salt name	Salt coefficient	cLogP	SMILES
PathogenBox_PlateA	A02	MMV010764		3.31879	59.2877	1.77498	63.9432	1.13037	-4.65543	MMV010764	4.11781	66.1429	27.6782	63.3148	2.82804	320.437	320.437	C14H16N4OS2			2.5419	C(Nc1nn2c(cnc2s1)c3cccs3)C4CCOCC4
PathogenBox_PlateA	B03	MMV000907		2.1	24.8902	0.388276	22.3357	7.09619	2.55448	MMV000907	3.186	71.619	0.269374	54.6331	16.9859	457.285	231.254	C11H13N5O	Trifluoroacetate	2	0.5722	COc1cccc2c(C)nc(N=C(N)N)nc12
PathogenBox_PlateA	E03	MMV676350		6.04964	46.8936	2.10779	45.8703	7.84976	1.02329	MMV676350	2.41988	86.381	1.61624	48.7577	37.6233	345.846	345.846	C17H16N3OClS			3.526	Cc1cnc(CCNC(=O)c2cc(cs2)c3ccc(Cl)cc3)[nH]1
PathogenBox_PlateA	F02	MMV026020		2.05092	45.717	3.21715	43.2948	1.44436	2.42213	MMV026020	1.50907	83.5714	0.606092	53.5224	30.0491	420.487	420.487	C23H20N2O4S			3.239	CS(=O)(=O)c1cccc(c1)c2cnc3[nH]cc(c4ccc(CCC(=O)O)cc4)c3c2
PathogenBox_PlateB	A05	MMV006372		3.94466	54.3458	3.43902	67.2735	4.58426	-12.9278	MMV006372	2.36173	84.1905	1.48156	63.081	21.1095	269.35	269.35	C15H19N5			1.6173	CN(C)CCNc1ncnc2c3cc(C)ccc3[nH]c12
PathogenBox_PlateB	A07	MMV011903		0.686696	20.5366	5.10306	-3.46359	8.03816	24.0001	MMV011903	1.08329	34.5714	5.52217	18.6787	15.8927	374.404	374.404	C20H18N6O2			2.8797	Cc1ccc(NC(=O)c2nc[nH]c2C(=O)Nc3nc4ccccc4[nH]3)c(C)c1
PathogenBox_PlateB	A08	MMV020591		9.31494	52.973	6.04602	51.1989	6.34261	1.77408	MMV020591	2.8662	79.1905	5.32014	63.081	16.1095	385.467	385.467	C24H23N3O2			3.9509	CC(C)C(NC(=O)Cc1cccc2ccccc12)C(=O)Nc3cccc(c3)C#N
PathogenBox_PlateB	A09	MMV020623		2.22226	57.3659	0.0554681	67.8508	1.63275	-10.4849	MMV020623	2.81623	84.619	4.51201	59.9532	24.6658	414.509	414.509	C25H26N4O2			4.544	Cc1onc(C)c1C(=O)N2CCCC(C2)c3[nH]c4c(C)cccc4c3c5ccncc5
PathogenBox_PlateB	A10	MMV020512		1.79625	47.2858	2.66247	37.2558	14.2552	10.0301	MMV020512	1.4386	51.1429	3.77124	29.6989	21.4439	415.493	415.493	C25H25N3O3			3.7633	Cc1ccc(Oc2ccc(NC(=O)CNc3ccccc3N4CCCC4=O)cc2)cc1
PathogenBox_PlateB	B07	MMV020982		4.88991	46.1092	5.54681	49.6892	4.33307	-3.57997	MMV020982	2.71241	86.3333	0.0673435	42.8822	43.4511	374.444	374.444	C22H22N4O2			3.5347	CC(C)(C)c1cc(cc(c1)C(=O)Nc2cccnc2)C(=O)Nc3cccnc3
PathogenBox_PlateB	B08	MMV020120		2.75386	56.3461	3.93823	60.3908	5.40064	-4.04467	MMV020120	1.74982	81.9524	1.01015	61.2102	20.7422	354.538	354.538	C23H34N2O			3.7406	CC1CC1C(=O)NC2CCN(CC3(CCCCC3)c4ccccc4)CC2
PathogenBox_PlateB	B09	MMV676605		6.3	55.4048	1.3867	60.8348	2.51192	-5.43004	MMV676605	6.3	49.4762	3.56921	52.3823	-2.90615	421.494	421.494	C26H23N5O			4.0356	C[C@@]1(O)C[C@@H](C1)c2nc(c3ccc4ccc(nc4c3)c5ccccc5)c6c(N)nccn26
PathogenBox_PlateB	B10	MMV007638		5.4031	5.12237	0.942957	0.62167	2.26073	4.5007	MMV007638	1.96518	82.8571	1.75093	58.5501	24.307	416.518	416.518	C20H20N2O4S2			3.6826	CCOc1ccc(cc1)c2nc(NC(=O)CS(=O)(=O)c3ccccc3)sc2C
PathogenBox_PlateB	B11	MMV021057	Azoxystrobin	0.277534	45.3248	3.54996	59.3694	1.19316	-14.0447	MMV021057	0.160793	77.1429	0.404061	59.9532	17.1896	403.394	403.394	C22H17N3O5			2.9412	CO\C=C(\C(=O)OC)/c1ccccc1Oc2cc(Oc3ccccc3C#N)ncn2
PathogenBox_PlateB	C07	MMV020136		2.55748	58.3072	0.499213	61.8561	0.0627981	-3.54894	MMV020136	3.32283	87.0476	0.538748	66.0041	21.0435	366.462	366.462	C15H18N4O3S2			0.9629	CNC(=O)c1cc(cs1)S(=O)(=O)N2CCN(CC2)c3ccccn3
PathogenBox_PlateB	C08	MMV020710		0.726249	56.6991	0.554681	69.4494	2.38633	-12.7503	MMV020710	0.72557	87.9524	1.27953	58.8132	29.1392	399.838	399.838	C19H18N5O3Cl			1.9842	COc1ccc(Cl)cc1NC(=O)CN(C)C(=O)c2cnn(n2)c3ccccc3
PathogenBox_PlateB	C09	MMV020517		4.51346	55.8362	0.332808	58.6146	0.376789	-2.77836	MMV020517	2.82383	87.0952	0.202031	57.2347	29.8605	364.449	364.449	C21H24N4O2			3.0159	COc1ccccc1CNC(=O)c2cc(nc3c2cnn3C(C)C)C4CC4
PathogenBox_PlateB	C10	MMV019721		1.66015	54.9341	0.499213	63.2771	0.439587	-8.34298	MMV019721	1.48954	84.7619	2.02031	-3.06928	87.8312	437.968	437.968	C19H20N3O3ClS2			3.7954	CCN(CC)S(=O)(=O)c1ccc(Cl)c(c1)C(=O)Nc2ccc3nc(C)sc3c2
PathogenBox_PlateB	D02	MMV020537		1	19.3991	3.27262	15.6306	2.26073	3.76857	MMV020537	3.09	81.2381	1.61624	62.8179	18.4202	334.825	334.825	C16H15N2O2ClS			3.8936	Clc1ccc2OCCN(c3ccc(s3)C(=O)NC4CC4)c2c1
PathogenBox_PlateB	D07	MMV019838		6.3	50.1883	2.10779	55.373	0.313991	-5.18474	MMV019838	3.16223	71.4286	0.404061	41.8006	29.6279	412.293	412.293	C18H10N4OF6			3.934	FC(F)(F)c1cc(cc(c1)C(F)(F)F)C(=O)Nc2ccnc(n2)c3cccnc3
PathogenBox_PlateB	D08	MMV020520		2.31766	54.738	1.99685	62.167	2.76312	-7.42896	MMV020520	3.24959	84.2381	0.336718	60.0702	24.1679	417.509	417.509	C25H27N3O3			3.4132	Cc1cc2ccccc2n1CC(=O)N3CC(Oc4ccccc34)C(=O)N5CCCCC5
PathogenBox_PlateB	D09	MMV019234		2.95428	53.2868	0.27734	56.3055	2.13514	-3.01872	MMV019234	0.89935	87.9524	0.471405	51.8854	36.067	382.438	382.438	C20H18N2O4S			3.5875	COc1ccc(cc1OC)C2CC(=NN2C(=O)c3occc3)c4cccs4
PathogenBox_PlateB	D10	MMV016136		2.06626	56.6599	0.27734	58.7034	1.38156	-2.04351	MMV016136	1.8822	75	3.83858	52.3531	22.6469	349.825	349.825	C19H16N5Cl			3.5042	Cc1cc(Nc2ccncc2)n3nc(C)c(c4ccccc4Cl)c3n1
PathogenBox_PlateB	E07	MMV676442		3.00697	58.5425	3.27262	68.2504	1.69555	-9.70793	MMV676442	2.5346	80.0476	0.202031	53.5224	26.5253	415.531	415.531	C25H29N5O			3.8179	CC(C)c1ncc(c2ccncc2)c(n1)[C@@H]3CC[C@@H](CNC(=O)c4cccnc4)CC3
PathogenBox_PlateB	E08	MMV020152		4.21677	58.7386	0.443744	63.0107	0.565183	-4.27203	MMV020152	2.44783	79.4762	1.41421	62.701	16.7752	278.311	278.311	C17H14N2O2			3.3285	Cc1onc(c1)C(=O)Nc2ccc(cc2)c3ccccc3
PathogenBox_PlateB	E09	MMV024397		5.01539	56.503	0.166404	63.5879	1.00477	-7.08494	MMV024397	4.00034	81.6667	0.336718	63.8118	17.8549	335.451	335.451	C21H25N3O			3.5228	O=C(NC1CC1)c2ccc(nc2)N3CCC(Cc4ccccc4)CC3
PathogenBox_PlateB	E10	MMV019807		6.9686	54.5811	0.221872	61.9449	0.690779	-7.36383	MMV019807	4.96578	80.2857	0.538748	62.584	17.7017	323.783	323.783	C18H14N3OCl			3.1531	Cc1ccc2cc(C3NC(=O)c4ccccc4N3)c(Cl)nc2c1
PathogenBox_PlateB	E11	MMV560185		6.3	26.5767	3.66089	17.1403	1.50715	9.4364	MMV560185	6.3	23.0952	0.740779	11.634	11.4612	289.382	289.382	C19H19N3			3.6489	C1CCN(CC1)c2cc(nc3ccccc23)c4ccccn4
PathogenBox_PlateB	F02	MMV019189		6.3867	77.2121	0.499213	75.9769	0.565183	1.2352	MMV019189	3.39527	12.1905	3.23249	76.9366	-64.7461	309.391	309.391	C17H15N3OS			3.8835	Cc1ccc2c(NC(=O)C23NN=C(S3)c4ccccc4)c1C
PathogenBox_PlateB	F07	MMV020321		8.46093	54.2281	2.71793	65.9414	1.56995	-11.7133	MMV020321	4.15441	79.5714	2.08765	60.1286	19.4428	386.801	386.801	C18H18N2O2ClF3			3.4794	COc1ccccc1C(C)NCC(=O)Nc2cc(ccc2Cl)C(F)(F)F
PathogenBox_PlateB	F08	MMV019087		0.672439	32.107	2.607	12.4334	0	19.6736	MMV019087	0.646741	36.2381	1.27953	29.6405	6.59764	420.395	420.395	C19H19N6O2F3			1.6094	Cc1cc(C)n2nc(nc2n1)C(=O)Nc3cc(ccc3N4CCOCC4)C(F)(F)F
PathogenBox_PlateB	F09	MMV676528		6.3	59.4446	3.77183	64.3428	1.44436	-4.89819	MMV676528	4.73143	83.3333	1.61624	59.544	23.7893	433.884	433.884	C20H17N3O3ClFS			3.4666	CN(c1ccc(F)cc1)S(=O)(=O)c2ccc(Cl)c(c2)C(=O)Nc3cccc(C)n3
PathogenBox_PlateB	F10	MMV020320		4.48888	54.6988	2.49606	58.881	0.502385	-4.18222	MMV020320	2.14447	61.7143	0.134687	48.2607	13.4535	359.389	359.389	C20H17N5O2			2.855	Cc1oc(NC(=O)c2cn(nc2c3ccccc3C)c4ccccc4)nn1
PathogenBox_PlateB	F11	MMV085210		5.99531	58.5425	2.49606	67.1847	2.07234	-8.64221	MMV085210	6.3	87.3333	0	63.0225	24.3108	445.969	445.969	C22H24N3O3ClS			3.7148	Clc1ccc(cc1)S(=O)(=O)NC(Cc2c[nH]c3ccccc23)C(=O)N4CCCCC4
PathogenBox_PlateB	G07	MMV006239		1.23619	55.3655	1.66404	66.0746	1.88394	-10.7091	MMV006239	1.51536	86.7619	0.808122	63.8118	22.9502	368.239	368.239	C18H14N3OBr			2.4326	Brc1ccc2NC(=O)C3(NCCc4c3[nH]c5ccccc45)c2c1
PathogenBox_PlateB	G08	MMV000858		2.27493	56.3853	5.87961	62.7442	1.19316	-6.35891	MMV000858	3.60757	86.0476	2.76108	60.2455	25.8021	399.919	399.919	C16H18N3O3ClS2			2.207	Clc1ccc(cc1)S(=O)(=O)N2CCN(CC2)C(=S)NCc3occc3
PathogenBox_PlateB	G09	MMV006741		2.89626	58.5425	1.27577	61.6341	0.753577	-3.09159	MMV006741	1.8461	85.381	3.56921	41.2745	44.1065	378.476	378.476	C22H26N4O2			3.1909	COc1cc2ncnc(NC3CCN(Cc4ccccc4)CC3)c2cc1OC
PathogenBox_PlateB	H06	MMV019742		5.19899	55.0518	2.66247	64.3872	2.51192	-9.33544	MMV019742	3.12506	62.5238	3.29983	52.4408	10.083	410.496	410.496	C21H22N4O3S			2.354	Cc1ccc(cc1)S(=O)(=O)N2CCN(CC2)C(=O)c3cc([nH]n3)c4ccccc4
PathogenBox_PlateB	H07	MMV009054		6.3	56.5814	0.388276	54.7513	2.19793	1.83009	MMV009054	5.64	78.0952	3.50186	62.5548	15.5404	351.193	351.193	C15H12N4O2Cl2			2.3011	Cc1onc(c1)C(=O)Nc2cnn(Cc3ccc(Cl)cc3Cl)c2
PathogenBox_PlateB	H08	MMV006901		3.30838	58.3464	2.21872	65.5861	2.44913	-7.23974	MMV006901	1.79603	86.0952	2.15499	57.147	28.9482	306.369	306.369	C18H18N4O			3.3648	CN(C)c1cc(NC(=O)Nc2ccccc2)c3ccccc3n1
PathogenBox_PlateB	H09	MMV020391		1.92471	58.5033	2.21872	65.0089	2.51192	-6.50559	MMV020391	2.78411	85.619	0.134687	63.2856	22.3335	394.921	394.921	C19H23N2O3ClS			3.73	CC(C)C(C(=O)Nc1ccc(cc1)S(=O)(=O)N(C)C)c2ccc(Cl)cc2
PathogenBox_PlateB	H10	MMV676380		1.43768	57.209	2.82887	61.8561	6.21701	-4.64715	MMV676380	1.06314	81.1905	4.24264	51.6516	29.5389	370.79	370.79	C18H15N4O3Cl			2.4689	CC(=O)Nc1ccc(NC(=O)c2cc([nH]n2)c3cc(Cl)ccc3O)cc1
PathogenBox_PlateC	A09	MMV008439		4.41346	14.6486	4.96886	23.8129	5.69755	-9.1643	MMV008439	6.3	29.4367	6.9383	1	28.4367	384.52	384.52	C23H32N2O3			2.3927	COc1ccc(CN2CCOc3ccc(cc3C2)C(C)(O)CN(C)C)cc1C
PathogenBox_PlateC	B02	MMV020388		3.96355	36.2703	2.82843	42.8417	6.6641	-6.57146	MMV020388	1.55256	90.0061	0.085658	68.0901	21.9159	365.905	365.905	C19H28N3O2Cl			2.6934	CC(Nc1cc(Cl)ccc1N2CCOCC2)C(=O)N3CCCC(C)C3
PathogenBox_PlateC	C11	MMV022236		2.55706	42.5946	7.18573	48.3094	1.06829	-5.71476	MMV022236	0.561529	69.9576	0.342632	1	68.9576	439.482	439.482	C21H28N5O2F3			3.0775	CCN(CC)CCCN1CCN(CC1)C(=O)c2cccc(c2)c3noc(n3)C(F)(F)F
PathogenBox_PlateC	D11	MMV1030799		6.3	58.2703	1.83466	67.0144	4.42578	-8.74412	MMV1030799	6.3	65.8389	4.62553	79.0773	-13.2384	330.391	330.391	C20H18N4O			3.9894	CCCn1c(NC(=O)c2ccc3ccccc3n2)nc4ccccc14
PathogenBox_PlateC	E10	MMV021375		4.18964	31.6757	2.75198	36.9424	0.457839	-5.26677	MMV021375	4.18964	89.4004	1.28487	72.4678	16.9326	280.375	280.375	C17H20N4			2.8658	CC(C)CNc1cc(nc2c([nH]nc12)-c1ccccc1)C
PathogenBox_PlateC	E11	MMV1029203		6.3	1	1.37599	17.1942	0.813936	-16.1942	MMV1029203	6.3	35.6753	0	2.33906	33.3363	375.454	375.454	C20H17N5OS			2.6062	CNC(=O)CNc1nc(nc2scc(c3ccccc3)c12)c4ccccn4
PathogenBox_PlateC	F10	MMV062221		6.3	1	0.229332	15.1439	0.559581	-14.1439	MMV062221	6.3	17.1411	3.255	1	16.1411	279.347	279.347	C16H17N5			2.978	Cc1cc(C)nc(n1)n2nc(C)cc2Nc3ccccc3
PathogenBox_PlateC	G08	MMV1088520		6.3	49.4054	1.98754	59.3165	3.10313	-9.91114	MMV1088520	6.3	65.0515	1.28487	15.7296	49.3219	327.45	327.45	C18H21N3OS			2.852	CC(C)N(Cc1ccccn1)Cc2csc(n2)c3oc(C)cc3
PathogenBox_PlateC	G10	MMV023370		1.2	9.78378	2.67554	10.036	1.37352	-0.252187	MMV023370	1.2	90.0061	1.97013	21.4592	68.5468	311.736	311.736	C14H10N7Cl			1.0162	Nc1ncc(cc1c2nc3cc(Cl)cnc3[nH]2)c4cn[nH]c4
PathogenBox_PlateC	H08	MMV1019989		6.3	37.5135	0.76444	40.6115	0.050871	-3.098	MMV1019989	6.3	23.1981	4.79685	1	22.1981	328.464	328.464	C18H28N6			2.3137	CCc1ccc(cc1)C(NCc2nc(N)nc(n2)N(C)C)C(C)C
PathogenBox_PlateC	H09	MMV1037162		6.3	18.3784	1.2231	19.4964	0.712194	-1.11802	MMV1037162	6.3	26.5294	2.82671	1	25.5294	355.464	355.464	C18H21N5OS			2.3916	CCNC(=O)C(C)Nc1nc(nc2sc(C)c(C)c12)c3cccnc3
PathogenBox_PlateD	A02	MMV026468		0.0301664	48.3784	2.82843	52.2302	0.406968	-3.85184	MMV026468	0.10039	75.8934	2.91237	27.5322	48.3612	310.784	310.784	C18H15N2OCl			3.857	OCc1ccc(cc1)c2cncc(Nc3cccc(Cl)c3)c2
PathogenBox_PlateD	A03	MMV020670		4.04386	56.7568	4.43375	61.9424	0.813936	-5.18569	MMV020670	3.25439	89.9455	1.19921	53.7554	36.1901	387.443	387.443	C22H21N5O2			2.1488	COc1ccc(cc1)c2cncc3ccc(nc23)C(=O)NCCCn4ccnc4
PathogenBox_PlateD	A04	MMV023953		8.22277	30.6486	5.42752	46.1151	0.203484	-15.4665	MMV023953	2.55592	76.7414	0.513948	12.1888	64.5525	400.526	400.526	C25H28N4O			4.409	O=C(Nc1cccc(c1)c2ccc(NCCCN3CCCC3)nc2)c4ccccc4
PathogenBox_PlateD	A05	MMV010576		0.424746	46.973	1.75821	58.2014	0.813936	-11.2285	MMV010576	0.291387	86.1902	3.08369	48.1116	38.0786	370.427	370.427	C19H18N2O4S			2.2375	COc1cc(ccc1O)c2cc(cnc2N)c3ccc(cc3)S(=O)(=O)C
PathogenBox_PlateD	A06	MMV032967		2.35358	56	1.07022	59.5324	0.763065	-3.53237	MMV032967	1.52875	87.2804	3.76895	68.3047	18.9757	369.35	369.35	C19H14N5F3			3.1652	FC(F)(F)c1cccc(c1)c2nc3c(NCc4ccncc4)nccc3[nH]2
PathogenBox_PlateD	A07	MMV031011		5.84537	44.1081	0	48.705	1.62787	-4.59693	MMV031011	2.5907	90.3695	0.42829	64.8712	25.4982	436.987	436.987	C25H29N4OCl			3.5802	CNC(=O)C1Cc2c([nH]c3cc(Cl)ccc23)C4(CCN(CCc5ccccc5)CC4)N1
PathogenBox_PlateD	A11	MMV026356		1.15504	53.2432	2.21688	56.4388	0.457839	-3.19561	MMV026356	0.847736	88.9158	1.45619	52.5751	36.3407	397.483	397.483	C20H27N7O2			-0.0134	CCn1ncc2c(NC3CCOCC3)c(CNC(=O)c4ccnn4C)c(C)nc12
PathogenBox_PlateD	B02	MMV011511		9.14508	42.1081	0.687996	40.4317	1.2209	1.67645	MMV011511	3.6078	88.7947	1.11355	69.0129	19.7818	367.537	367.537	C23H33N3O			3.1917	COc1ccc(CCN2CCC(CC2)NCc3cccc(c3)N(C)C)cc1
PathogenBox_PlateD	B03	MMV007625		7.36859	48.973	5.35108	56.8345	1.01742	-7.86156	MMV007625	2.35418	56.5718	0.599606	31.03	25.5417	409.556	409.556	C22H27N5OS			2.2917	Cc1cc(C)n(n1)c2ccc(NC(=O)C3CCN(Cc4cnc(C)s4)CC3)cc2
PathogenBox_PlateD	B04	MMV007471		9.78009	45.027	4.35731	53.1295	0.152613	-8.10247	MMV007471	1.74735	63.4767	0.942238	48.3691	15.1076	424.884	424.884	C23H21N2O4Cl			3.8619	COc1cc(OC)cc(c1)C(=O)NCC2Cc3cc(Cl)cc(c3O2)c4ccncc4
PathogenBox_PlateD	B05	MMV024829		15.5493	38.6486	2.67554	53.9209	5.23971	-15.2722	MMV024829	6.29502	90.9146	1.19921	58.7554	32.1592	380.536	380.536	C23H32N4O			3.978	CC(C)CN1CCC(CC1)N(C)c2cc(NC(=O)c3cccc(C)c3)ccn2
PathogenBox_PlateD	B07	MMV022029		6.16638	61.6757	2.67554	62.5899	0.813936	-0.914252	MMV022029	2.45802	88.1284	1.71316	27.4893	60.6391	449.617	449.617	C26H31N3O2S			3.7198	CN1CCC(CC1)NCc2cccc(c2)c3ccc(cc3)S(=O)(=O)NCc4ccccc4
PathogenBox_PlateD	B10	MMV024035		3.70985	57.8378	1.68177	64.5683	0.457839	-6.73051	MMV024035	1.7192	82.98	0.256974	76.7382	6.24181	502.462	429.542	C25H23N3O2S	Hydrochloride	2	4.9437	O=C(Nc1ccccc1)c2ccc(s2)c3cc4ccncc4cc3OC5CCNCC5
PathogenBox_PlateD	C02	MMV020291		3.98972	38.0541	2.29332	38.0216	0.763065	0.0324713	MMV020291	2.71472	75.4694	0.256974	34.5279	40.9415	407.577	407.577	C21H33N3O3S			2.8942	CC(N1CCN(CC1)S(=O)(=O)c2ccc(cc2)C(C)(C)C)C(=O)N3CCCC3
PathogenBox_PlateD	C03	MMV006833		0.624853	4.43243	3.05776	12.8777	0.203484	-8.44527	MMV006833	0.894105	15.8692	2.31277	7.25322	8.61595	414.952	414.952	C19H27N2O4ClS			3.0437	Cc1cc(Cl)c(cc1OCC(=O)NC2CCCCC2)S(=O)(=O)N3CCCC3
PathogenBox_PlateD	C04	MMV026490		6.87989	43.6216	17.3528	36.9424	0.864807	6.67918	MMV026490	3.86265	65.1121	1.88448	25.1717	39.9404	372.472	372.472	C23H24N4O			3.3268	O=C(NCCc1ccccc1)c2cc(cnc2NCC3CC3)c4cccnc4
PathogenBox_PlateD	C05	MMV687246		1.24505	30.7568	4.51019	41.0432	2.18745	-10.2864	MMV687246	1.25541	89.7032	1.19921	55.8584	33.8448	499.587	499.587	C26H25N7O2S			3.296	CN1CCN(CC1)S(=O)(=O)c2ccc(cc2)c3ccc4c(Nc5ccc6nn[nH]c6c5)ccnc4c3
PathogenBox_PlateD	C07	MMV024114		4.41386	38.3243	5.58041	50	0.305226	-11.6757	MMV024114	1.89603	92.0654	0.42829	64.7639	27.3015	443.328	443.328	C19H15N4O2BrS			2.6337	Cc1ccc(cc1)S(=O)(=O)n2cc(c3ccnc(N)c3)c4cc(Br)cnc24
PathogenBox_PlateD	D02	MMV676269		6.3	14.4324	4.81597	22.9137	0.152613	-8.48124	MMV676269	6.3	18.5948	3.94027	1	17.5948	356.434	356.434	C21H25N2O2F			3.054	C[C@@H](N1CCCC[C@H]1c2ccc(OCc3cccc(F)c3)cc2)C(=O)N
PathogenBox_PlateD	D03	MMV020081		0.693082	60	0.611552	57.3381	0.101742	2.66187	MMV020081	0.733562	90.9752	1.6275	71.3519	19.6232	381.451	381.451	C22H24N3O2F			3.944	COc1cccc(CC(=O)N2CCC(CC2)n3c(C)nc4ccc(F)cc34)c1
PathogenBox_PlateD	D04	MMV026550		4.49383	52.7027	3.59287	57.482	1.52613	-4.77931	MMV026550	2.40224	85.6451	0.599606	18.0043	67.6408	321.424	321.424	C20H23N3O			3.0768	CC(C)(C)CN1C(=NC(C1=O)(c2ccccc2)c3ccccc3)N
PathogenBox_PlateD	D07	MMV023860		4.97806	60.3784	0.38222	59.1007	2.49268	1.27766	MMV023860	4.48885	86.8565	2.6554	63.2189	23.6376	370.431	370.431	C18H18N4O3S			1.5408	NS(=O)(=O)c1cccc(c1)c2ccc3ncc(nc3c2)N4CCOCC4
PathogenBox_PlateD	D09	MMV023949		3.01457	41.2973	0.152888	46.4388	3.61184	-5.14155	MMV023949	1.79782	88.613	2.56974	61.5665	27.0464	429.528	429.528	C24H27N7O			2.2874	CC(C)(C)c1cc(C(=O)N2CCN(CC2)c3nccnc3C#N)n(Cc4ccccc4)n1
PathogenBox_PlateD	D11	MMV024406		3.99115	49.9459	1.2231	58.777	2.34007	-8.83103	MMV024406	2.49874	88.3707	3.42632	60.1288	28.2419	428.323	428.323	C21H19N5OCl2			3.6423	Clc1cccc(NC(=O)c2cnc(N3CCN(CC3)c4ccncc4)c(Cl)c2)c1
PathogenBox_PlateD	E02	MMV023233		0.768679	57.7297	2.44621	57.1942	0.101742	0.535485	MMV023233	0.469817	89.4609	0.685264	74.8927	14.5682	260.3	260.3	C16H12N4			2.1289	Nc1nccc2ccc(cc12)c3ccc4nccn4c3
PathogenBox_PlateD	E03	MMV085230		9.35186	59.1351	0.305776	60.5755	0	-1.4404	MMV085230	6.17075	85.0999	2.05579	73.133	11.9669	316.401	316.401	C18H24N2O3			2.9678	CCCNC(=O)N1CCC2(CC1)CC(=O)c3cc(C)ccc3O2
PathogenBox_PlateD	E04	MMV085071		0.45812	55.8378	4.35731	61.3669	4.88362	-5.52907	MMV085071	0.310856	87.1593	2.05579	73.176	13.9833	348.41	348.41	C19H20N6O			0.9612	COc1cncc(c1)c2cncc(n2)N3CCN(CC3)c4ccncc4
PathogenBox_PlateD	E06	MMV676260		5.13539	67.2432	0.305776	59.3525	3.35749	7.89073	MMV676260	3.39549	42.2774	58.6757	71.4378	-29.1604	329.347	329.347	C17H17N5F2			2.2327	CN1CCN(CC1)c2nccc3nc([nH]c23)c4ccc(F)c(F)c4
PathogenBox_PlateD	E08	MMV032995		9.18639	47.9459	5.12175	53.4532	1.32265	-5.50729	MMV032995	2.89232	45.427	55.592	64.0773	-18.6502	400.199	400.199	C17H13NO2BrF3			3.2553	FC(F)(F)c1ccc(CN2C(=O)COCc3ccc(Br)cc23)cc1
